# Supplementary material for: Nanoscale 3D spatial addressing and valence control of quantum dots using wireframe DNA origami
Source: Nat Commun. 2022 Aug 23;13:4935. doi: 10.1038/s41467-022-32662-w (PMC9399249; doi:10.1038/s41467-022-32662-w)
Supplement: Supplementary file 6 — Source Data [file 41467_2022_32662_MOESM6_ESM.xlsx]

## Sheet: Fig. 2b
Figure 2b
Wavelength (nm)	ε (x10^6 M^-1 cm^-1)							Wavelength (nm)	Normalized PL
	QD600	QD630	AF647	QD660	AF750				QD600	QD630	AF647	QD660	AF750
800	1079.13	1200.96	2885.09	5278.79	16237			550	0.000653125	0.000278428		0.000172607
799	1840.68	2750.22	2632.99	6320.22	17812.2			551	0.00201	0.000331922		0.00017997
798	1124.35	1630.07	2548.22	7311.03	19742.3			552	0.00379	0.000345879		0.000153435
797	1250.76	401.248	2617.51	8251.22	22003			553	0.00547	0.000367149		0.00017433
796	1554.97	2716.78	3005.24	9140.79	24299.6			554	0.00728	0.00037374		0.000210839
795	1374.09	1928.22	2940.37	9979.74	26763.2			555	0.00965	0.000434339		0.000198582
794	1653.64	1337.49	2721.45	10768.1	28794.3			556	0.01158	0.000407674		0.000214389
793	1245.62	2452.07	2587.29	11505.8	31353.5			557	0.0139	0.000430024		0.000182003
792	1536.47	2727.93	2477.46	12192.9	34170			558	0.01664	0.000491426		0.000190303
791	1547.78	1872.49	3006.71	12829.4	37288.4			559	0.01926	0.000495717		0.000179734
790	1538.53	1142.44	2627.09	13415.2	40145.4			560	0.02333	0.000543995		0.000161887
789	1600.19	1490.75	3094.43	13585.7	43425.5			561	0.02645	0.000666674		0.00023593
788	1455.28	2761.37	2997.87	13257.7	47228.4			562	0.03142	0.000719523		0.000216381
787	1661.86	2872.83	2586.55	13656.1	50874.7			563	0.03561	0.000815386		0.000211742
786	1660.83	794.137	2514.32	14971.5	54176.4			564	0.04241	0.000833292		0.000202704
785	1612.53	4575.34	3227.85	15324.1	57685.5			565	0.04999	0.000927078		0.000195461
784	1905.43	1426.66	2819.48	16515.9	61690			566	0.05636	0.00103		0.000236967
783	1646.44	782.991	2962.48	16294.8	66313.8			567	0.06535	0.00117		0.000263986
782	1415.2	1618.93	2897.62	16569.3	71436.3			568	0.07645	0.0013		0.00035278
781	1453.23	1309.63	2680.9	16845.8	76497			569	0.08858	0.00141		0.000323573
780	1811.91	2003.45	3068.63	17153.5	81107			570	0.10265	0.00169		0.000281747
779	1542.64	4087.72	2954.38	16534	85999.4			571	0.11929	0.00187		0.00036944
778	1717.36	2220.8	2397.85	16094.9	91593.6			572	0.13811	0.00209		0.000378261
777	1508.72	1499.11	2494.41	16258	97622.6			573	0.16086	0.00237		0.000422867
776	1642.33	2173.43	2851.92	15561.1	102900			574	0.18489	0.00275		0.000410534
775	1696.8	1549.26	2994.92	15400.3	108656			575	0.21475	0.00317		0.000451392
774	1540.58	883.303	2933.74	15419.3	115240			576	0.24364	0.00346		0.00045057
773	1478.92	2009.03	2636.68	15411.9	121873			577	0.28059	0.00406		0.000520381
772	2089.4	2867.25	2778.2	16274.4	128503			578	0.31887	0.00453		0.000593779
771	1982.51	2783.66	3033.98	15879.7	135222			579	0.35816	0.00514		0.000638594
770	1921.88	1284.55	2722.92	15627	142838			580	0.40437	0.00579		0.000662437
769	1884.88	1953.3	3043.57	15119.6	149986			581	0.45093	0.00674		0.000761665
768	1738.94	1485.18	2693.44	14535.4	156995			582	0.5009	0.00745		0.000782916
767	1536.47	1967.23	3022.93	15155	164099			583	0.55244	0.00835		0.000905805
766	2041.09	3884.31	3180.67	15225.5	172121			584	0.60218	0.00942		0.000979453
765	1384.37	94.7392	2840.12	16148.2	180044			585	0.65226	0.01052		0.0011
764	2232.25	1621.71	2865.92	16622.5	187165			586	0.70459	0.01181		0.00108
763	2300.08	1813.98	2857.81	16819.4	193869			587	0.75098	0.01306		0.00125
762	1475.84	1970.02	2870.34	17251.4	200776			588	0.79868	0.01453		0.00128
761	1868.43	2808.74	2874.77	17807.2	207375			589	0.84464	0.01628		0.00142
760	1771.83	1607.78	2829.07	18227.7	213030			590	0.8886	0.0181		0.00169
759	1891.04	2098.19	2454.61	17873.7	217699			591	0.91564	0.02029		0.00181
758	1734.83	1830.69	2658.79	18660.4	222302			592	0.94436	0.02278		0.00204
757	1614.58	1791.68	2257.8	18523.7	226983			593	0.96942	0.02511		0.00204
756	1500.5	1947.73	2522.42	19144.1	230701			594	0.98568	0.02799		0.00242
755	1848.91	1997.88	2752.4	19697.5	233853			595	0.99368	0.03182		0.00267
754	1354.56	105.885	2602.77	18706	236176			596	1	0.03574		0.00266
753	1492.28	1329.13	2411.12	17991.4	238612			597	0.99743	0.04056		0.00289
752	1478.92	2265.38	2629.31	17473.3	239352			598	0.98721	0.04585		0.00338
751	1167.51	1560.41	2764.2	15946.5	240000			599	0.97415	0.05283		0.00353
750	1651.58	2064.76	3135.71	14870.7	239635			600	0.95533	0.05996	0.00064082	0.00408
749	1490.22	2354.55	2391.22	13585.2	239470			601	0.93941	0.06878	0.000699269	0.00444
748	1904.4	1892	2939.63	13475.2	238025			602	0.91685	0.08004	0.000769055	0.00491
747	1570.39	2117.7	2419.23	13541.1	236175			603	0.88976	0.09098	0.000776973	0.00543
746	1665.97	3012.15	3076.74	13214.3	233974			604	0.85653	0.10548	0.000882227	0.00586
745	1585.8	3327.02	2436.18	14229.4	231580			605	0.82655	0.12166	0.00096277	0.00682
744	1588.89	2496.66	2861.5	14798.2	227862			606	0.79584	0.14073	0.00107	0.0074
743	1496.39	1304.06	2529.79	14993.1	223244			607	0.7612	0.16109	0.0012	0.00828
742	1627.94	2368.48	2162.71	15627.5	218965			608	0.72604	0.18466	0.00137	0.00944
741	1647.47	2800.38	2292.44	16623.2	214554			609	0.69366	0.21044	0.00148	0.01046
740	1763.6	2513.37	2857.08	17849.1	209302			610	0.65998	0.23987	0.0016	0.01204
739	2044.18	3496.99	2748.72	18866	203748			611	0.62935	0.27192	0.00173	0.01321
738	1779.02	2858.89	2842.33	20491.5	198327			612	0.59594	0.30623	0.00204	0.01496
737	1954.76	4360.79	2694.91	20706.7	192665			613	0.56333	0.34306	0.00223	0.01669
736	1107.91	2.78645	2599.08	21814	186489			614	0.53834	0.38649	0.00249	0.01966
735	1636.16	2014.6	2139.86	21867.2	180351			615	0.50613	0.42781	0.00274	0.02211
734	1776.96	3274.07	2283.6	21483.9	174284			616	0.48007	0.47837	0.0031	0.02529
733	1846.85	3614.02	2499.57	21181.2	168366			617	0.45082	0.52441	0.00348	0.02888
732	1396.7	2401.92	2546.75	20620	162078			618	0.42739	0.57587	0.00392	0.0329
731	1567.31	3084.6	2635.2	20052.8	156603			619	0.40233	0.6286	0.00457	0.03747
730	1676.25	3028.87	2341.09	20713.8	151216			620	0.3803	0.68347	0.00523	0.04272
729	1794.44	2981.5	2708.18	21156	145898			621	0.35719	0.73476	0.00595	0.04893
728	1845.82	2780.87	2718.5	20951.7	140407			622	0.34041	0.78906	0.00677	0.05559
727	1561.14	3073.45	2576.97	20595.4	135486			623	0.31816	0.83378	0.00797	0.06361
726	1966.07	5745.65	2445.03	20251.5	130314			624	0.30389	0.88289	0.00909	0.07146
725	1955.79	4436.02	2455.35	20166.1	125415			625	0.28572	0.92249	0.01042	0.08132
724	1861.24	4856.78	2750.19	20617.2	120807			626	0.26872	0.95333	0.01225	0.09159
723	1563.19	3232.28	2771.57	20499.8	116591			627	0.25209	0.97814	0.01423	0.10401
722	1576.56	3084.6	2570.34	21432.7	112116			628	0.23922	0.99551	0.01661	0.11567
721	1463.5	3118.03	2436.92	22167.1	108081			629	0.22604	1	0.01933	0.12796
720	1588.89	4051.49	2285.07	22306.9	104227			630	0.21372	0.99976	0.02236	0.14037
719	1641.3	2426.99	2695.65	22320.2	100822			631	0.20273	0.98546	0.0262	0.15472
718	1391.56	2755.8	2680.17	22983.7	97447.8			632	0.19136	0.97054	0.03037	0.16966
717	1295.98	3251.78	2686.06	23302.1	94751.8			633	0.1797	0.93655	0.0351	0.18507
716	1789.3	3527.64	2782.63	23605.2	92185			634	0.17229	0.90679	0.04113	0.2018
715	1576.56	3098.53	2707.44	24674.7	89828			635	0.16273	0.86909	0.04791	0.21937
714	1580.67	3552.72	2804.74	25286.9	87135.6			636	0.15219	0.82064	0.05499	0.23671
713	1728.66	3719.91	3039.14	25638.5	84794.5			637	0.14703	0.78104	0.06374	0.25599
712	1532.36	3733.84	3314.09	25803.3	82447.3			638	0.13932	0.73392	0.07331	0.27895
711	1811.91	4608.78	3010.4	26899.1	80757.9			639	0.13186	0.68619	0.08452	0.30217
710	1779.02	3053.94	3123.91	28310.6	79396.8			640	0.12558	0.64132	0.09674	0.33
709	1740.99	3288.01	3284.61	29327.8	78368.8			641	0.11831	0.59848	0.11022	0.35991
708	1726.61	3597.3	3092.22	29525.7	76336.8			642	0.11374	0.55132	0.12523	0.39029
707	1714.27	3912.17	3593.46	30559.1	74717.9			643	0.10827	0.5129	0.14159	0.42456
706	1822.19	4196.39	3507.22	32308.5	73697.4			644	0.10243	0.47221	0.16018	0.46146
705	1705.02	3992.98	3785.85	34127.2	73130.5			645	0.09814	0.43618	0.18177	0.50569
704	1326.81	3165.4	3785.85	35931.6	72119.4			646	0.09298	0.39881	0.20393	0.54592
703	1574.5	3898.24	3951.7	37781.8	71008.3			647	0.08898	0.36715	0.22865	0.5904
702	1538.53	3257.36	4090.28	39056.2	70080.5			648	0.08684	0.33719	0.25559	0.64269
701	1438.84	4394.23	4332.79	40204	69257.2			649	0.08141	0.30844	0.28323	0.69075
700	1261.04	3499.78	4655.65	41740.2	69011.8			650	0.07838	0.28196	0.31374	0.7422
699	1897.21	4656.15	4818.55	43862.8	68469.4			651	0.07482	0.25696	0.346	0.79482
698	1706.05	3627.95	5480.48	46024.8	68273.7			652	0.07294	0.23404	0.38108	0.84705
697	1509.75	3809.07	5608.01	48135.8	67981.7			653	0.06795	0.21523	0.41855	0.89697
696	1793.41	4405.37	6196.97	50022	67682.7			654	0.06415	0.19647	0.4569	0.93688
695	1628.97	4469.46	6333.33	52740.2	66983.7			655	0.06214	0.17867	0.49575	0.96663
694	1771.83	4633.86	6871.43	54601.7	66574.9			656	0.05944	0.16268	0.54003	0.99288
693	1492.28	3761.7	7474.39	56080.9	66688.7			657	0.0574	0.14842	0.58077	0.99963
692	1608.42	3703.19	8347.14	57247.9	66578			658	0.05492	0.13549	0.62793	1
691	1572.44	3449.62	9213.26	59952.4	66276.5			659	0.05281	0.12126	0.66863	0.9815
690	1764.63	3926.1	10004.2	62944.4	65757.3			660	0.05074	0.11046	0.71456	0.96329
689	1843.77	4447.17	10921.2	66153.4	65674.6			661	0.04863	0.10021	0.75464	0.92784
688	1787.24	4149.02	12183.1	69952.6	65368.7			662	0.04602	0.09081	0.79284	0.88729
687	1660.83	4026.41	13426.6	74407.3	64939.3			663	0.04436	0.08254	0.83069	0.84733
686	1776.96	4026.41	14850	79952.3	64508.7			664	0.04226	0.075	0.86476	0.80341
685	1762.58	4670.08	16639	84804.2	63956.6			665	0.04076	0.06832	0.89865	0.75841
684	1685.5	4257.69	18505.4	90914.4	63549.9			666	0.03951	0.06184	0.92904	0.71138
683	1760.52	4048.71	20568.6	97371.8	62962.8			667	0.03799	0.05547	0.95038	0.66279
682	1651.58	4684.02	22959.1	104215	62685.2			668	0.03591	0.0505	0.96856	0.61994
681	1616.64	4413.73	25781.5	111829	61645.6			669	0.03509	0.04582	0.98367	0.57387
680	1799.57	4853.99	28934.9	120584	60800.8			670	0.03461	0.04168	0.99363	0.5357
679	1583.75	4828.91	32334.5	129603	59951.8			671	0.03248	0.03782	0.99885	0.49641
678	1682.41	5383.41	36592.1	139315	59340.5			672	0.03091	0.03465	1	0.45444
677	1677.27	5221.8	41225.6	148635	58021.6			673	0.03092	0.03106	0.99309	0.42552
676	1623.83	4778.75	46106.8	157787	57390.9			674	0.02933	0.0285	0.98479	0.38584
675	1738.94	5057.4	51936	167430	56889.6			675	0.0286	0.0258	0.96804	0.3576
674	1744.08	5790.23	57283	177193	56284.6			676	0.0273	0.02358	0.94886	0.3279
673	1658.77	5631.41	63941.4	187102	54930.9			677	0.02612	0.02143	0.92668	0.30295
672	1766.69	5341.62	71240.4	196604	53933.9			678	0.02466	0.01957	0.90021	0.27768
671	1851.99	6024.3	78738.4	207412	53374.7			679	0.02326	0.01809	0.87212	0.25512
670	1640.28	5467.01	86874	218277	52774.5			680	0.02371	0.01616	0.84176	0.23537
669	1931.13	6567.65	95368.5	229601	51667.4			681	0.02257	0.01515	0.81694	0.21523
668	1801.63	6024.3	104443	241499	50548.1			682	0.02177	0.01409	0.78613	0.19726
667	1770.8	6169.19	114638	253521	49597.1			683	0.01995	0.01242	0.75152	0.18262
666	2168.53	7852.2	124561	266689	48416.6			684	0.02034	0.01192	0.72065	0.16684
665	2120.23	8072.33	135229	280341	46933.3			685	0.01902	0.01098	0.68765	0.15248
664	1811.91	7417.52	145324	295535	45997.6			686	0.01896	0.0101	0.65924	0.14241
663	1784.16	7810.41	155203	311119	45069.9			687	0.01769	0.00935	0.62789	0.12902
662	1826.3	7963.66	165428	327832	43951.9			688	0.01762	0.00864	0.59892	0.11883
661	1583.75	8657.49	175976	345115	42869.4			689	0.01687	0.00824	0.57266	0.10823
660	1812.94	9836.15	185216	363904	41983.1			690	0.01552	0.00766	0.5452	0.10007
659	1726.61	10223.5	194693	382935	41146.8			691	0.01572	0.0072	0.51776	0.09231
658	1898.24	10510.5	202942	401642	40023			692	0.01538	0.00673	0.49684	0.08372
657	1643.36	10911.7	211245	419829	38927.4			693	0.01472	0.00617	0.47177	0.0776
656	2132.56	12129.4	219199	438269	37822.1			694	0.01427	0.00599	0.44751	0.07151
655	1978.4	13361	225232	456563	36916.3			695	0.01419	0.00549	0.42774	0.0651
654	2038.01	14361.3	230035	474759	35936.3			696	0.01401	0.00555	0.40903	0.06095
653	2290.84	16490.2	234135	491799	34977.4			697	0.0138	0.00492	0.39152	0.05549
652	2361.75	17524	236742	507431	34134.2			698	0.01266	0.00476	0.37483	0.05178
651	2039.04	18306.9	238554	523241	33285.5			699	0.01205	0.00451	0.36112	0.04861
650	1758.47	20246.3	239000	537909	32567.3			700	0.01164	0.0043	0.3445	0.04462	0.00314
649	2091.45	22915.7	238313	551881	31832.6			701	0.01084	0.00416	0.33394	0.04144	0.00339
648	2150.03	26844.6	236558	564858	31307.7			702	0.01055	0.00409	0.32085	0.03795	0.00365
647	2173.67	29725.8	233307	576945	30612.2			703	0.01063	0.00415	0.31022	0.03591	0.00393
646	2052.4	34390.3	229175	588923	29951			704	0.01	0.00387	0.2988	0.03319	0.00422
645	2088.37	40205.6	224379	600289	29364.2			705	0.01018	0.00401	0.29017	0.03102	0.00453
644	2043.15	46121.3	218470	611814	29058			706	0.00997	0.00362	0.28081	0.02946	0.00484
643	2332.97	52719.6	212367	622380	28545.4			707	0.00853	0.0035	0.27194	0.02692	0.00517
642	2108.93	61432.8	204780	632856	27700.3			708	0.00935	0.00326	0.26743	0.02613	0.00552
641	2246.64	70374.5	198096	643581	27222			709	0.00842	0.00343	0.25898	0.02407	0.00592
640	2071.93	80483.7	190426	654337	27012.6			710	0.00869	0.00331	0.25344	0.02253	0.00639
639	2228.14	93914.4	182433	665128	26646.6			711	0.00861	0.0034	0.25107	0.02125	0.00695
638	2357.64	107186	175181	675324	26138.7			712	0.0078	0.00306	0.24497	0.02086	0.00763
637	2457.33	122484	166667	685999	25566.6			713	0.00783	0.00315	0.2393	0.01995	0.00841
636	2589.91	137985	159051	696348	24973.9			714	0.00706	0.00319	0.23692	0.0187	0.00927
635	2503.58	156152	151555	706259	24264.5			715	0.00702	0.00336	0.23377	0.0173	0.01022
634	2604.3	176789	143713	715866	23724.8			716	0.00601	0.00327	0.23222	0.01687	0.01126
633	2825.26	196823	137084	724724	23533.5			717	0.00728	0.00306	0.23093	0.01654	0.01242
632	3017.45	217928	130430	733026	23751.1			718	0.00676	0.00311	0.22769	0.01615	0.0137
631	3214.77	240571	123661	741006	23361.6			719	0.00663	0.00311	0.22512	0.01546	0.01517
630	3072.95	260028	118406	747620	22634.7			720	0.00602	0.00309	0.22406	0.01565	0.01685
629	3373.05	280957	112617	752942	22117			721	0.00601	0.00307	0.22137	0.0147	0.01879
628	3480.96	302878	107345	756742	22250.6			722	0.00586	0.00323	0.21904	0.01367	0.02099
627	3752.28	324376	102707	759289	22134			723	0.00592	0.00339	0.21632	0.01348	0.02341
626	4129.46	345411	98694.4	761568	21621.5			724	0.00511	0.00322	0.2155	0.01293	0.02606
625	4409.01	364425	94743.5	763042	21026.4			725	0.0055	0.00287	0.21475	0.01343	0.02897
624	4647.45	385580	91001.1	763778	20616.7			726	0.00492	0.0032	0.21119	0.0129	0.03218
623	4897.19	403355	87771.1	763066	20552.2			727	0.00432	0.00313	0.20985	0.01244	0.03571
622	5854.01	418622	85165.3	762644	20435.1			728	0.00478	0.0033	0.20795	0.0125	0.03966
621	6067.78	431857	82428.4	762118	19995.6			729	0.00402	0.00312	0.20408	0.01202	0.0441
620	6674.15	444335	80048.2	761354	19190.9			730	0.00501	0.0032	0.20429	0.01194	0.04904
619	7795.42	453586	78390.5	761017	18814			731	0.00489	0.00328	0.20042	0.01179	0.05459
618	8264.07	461970	77042.3	760520	18678.5			732	0.00393	0.00311	0.19652	0.01137	0.06072
617	9561.08	470472	75457.5	760786	18556.5			733	0.0051	0.00361	0.19346	0.01114	0.06739
616	10649.5	475320	74729.9	761159	18257			734	0.00392	0.00369	0.19129	0.01094	0.07469
615	11774.8	477725	73701.6	762011	18268.3			735	0.00368	0.00327	0.18704	0.01103	0.08259
614	13220.9	478756	72921	763107	17543.9			736	0.00437	0.00347	0.18427	0.01035	0.09114
613	14971.1	477605	72402.1	764594	17118.6			737	0.00505	0.0034	0.17992	0.01054	0.10039
612	17318.5	475387	72057.1	766877	16709.5			738	0.00398	0.00358	0.17516	0.01037	0.11038
611	19272.2	470795	71699.6	769066	16608.4			739	0.00395	0.00342	0.17115	0.01067	0.12126
610	21873.4	464888	71164.5	771569	15899.1			740	0.00301	0.00357	0.16687	0.00959	0.13309
609	25114.9	459195	71311.2	774429	15461.5			741	0.00281	0.0037	0.16454	0.00988	0.14601
608	28393.4	450986	70994.2	777922	15218.6			742	0.00367	0.00346	0.16076	0.00966	0.15997
607	32909.3	442917	70973.6	782293	15218.8			743	0.0029	0.00339	0.15449	0.0091	0.17506
606	36818.8	435346	70556.4	786966	14809.4			744	0.00331	0.00368	0.15225	0.00922	0.1912
605	41095.3	426772	70528.3	791719	14445.1			745	0.00363	0.0036	0.14684	0.00889	0.20833
604	46123	420413	70089.8	796694	13909.8			746	0.00419	0.00366	0.14328	0.0082	0.22641
603	51601.9	414350	69702	802508	13670.1			747	0.00288	0.00349	0.13992	0.00894	0.24541
602	58263.7	409106	69010.6	808582	13094.2			748	0.00311	0.00357	0.13451	0.00798	0.26541
601	65503.1	404625	67994.9	815113	12829.6			749	0.00355	0.0034	0.13131	0.00816	0.28657
600	72427	401471	67258.5	821689	12564.1			750	0.00324	0.00384	0.12529	0.00805	0.30878
599	80236.8	400373	66175.7	828739	12148.7			751	0.00265	0.00385	0.12102	0.00751	0.33208
598	88839	400504	65029.4	837075	11619.9			752	0.00239	0.00395	0.11618	0.00762	0.35652
597	96667.3	401346	63754.2	845069	11504.3			753	0.00281	0.00406	0.11318	0.00755	0.38216
596	105473	404846	62319	852927	11319.8			754	0.00344	0.00424	0.11075	0.00669	0.40895
595	115085	406894	60698.1	861109	10989			755	0.00405	0.00402	0.10644	0.00713	0.43691
594	125266	412057	58954.1	868825	10561.4			756	0.00325	0.00423	0.10255	0.0064	0.46575
593	136282	418546	56983	876749	10464.8			757	0.00233	0.00412	0.09744	0.00629	0.49546
592	146239	424409	55099.7	885155	10181			758	0.00318	0.00426	0.09488	0.00698	0.526
591	155935	430169	53155.9	893140	10053.6			759	0.00264	0.00367	0.0926	0.00654	0.55737
590	165897	435633	51176	900977	9690.94			760	0.00287	0.00429	0.08873	0.00597	0.58914
589	174741	440426	49169.6	908914	9447.24			761	0.00271	0.00388	0.08513	0.00543	0.6216
588	183256	445600	47105.6	916656	9333.13			762	0.00193	0.00421	0.08105	0.00626	0.65423
587	190387	450064	45177.3	924320	9380.83			763	0.00204	0.00416	0.07879	0.00541	0.68708
586	195916	452906	43460.6	931421	9429.39			764	0.00297	0.00415	0.07583	0.00565	0.71998
585	201090	455612	41697.4	938946	9345.02			765	0.0031	0.00435	0.0734	0.00524	0.75258
584	204904	456810	39780.9	946858	9065.78			766	0.00179	0.00407	0.07112	0.00484	0.7842
583	207600	458429	38036.1	955386	8874.41			767	0.0028	0.00429	0.06817	0.00441	0.81407
582	208668	457390	36511	962794	8826.62			768	0.00219	0.0045	0.06493	0.00486	0.84203
581	208836	457289	34850.3	970872	8848.29			769	0.00228	0.00448	0.06297	0.00492	0.86794
580	207702	455272	33210.9	978762	8430.64			770	0.00163	0.00406	0.06021	0.00483	0.89129
579	205748	453104	31760.3	987689	7964.33			771	0.00339	0.00435	0.05905	0.00476	0.91255
578	202625	450588	30449.7	996342	7574.48			772	0.00273	0.00441	0.05704	0.00472	0.93089
577	198631	448272	28937.1	1.00378e+06	7680.25			773	0.00208	0.00446	0.05411	0.00415	0.94728
576	194075	444636	27666.3	1.01132e+06	7514.64			774	0.000388433	0.00435	0.05132	0.00397	0.96205
575	189364	441019	26483.2	1.01884e+06	7368.31			775	0.0017	0.00441	0.05102	0.00488	0.97531
574	184524	438927	25593.5	1.02626e+06	7417.51			776	0.00092111	0.00465	0.04907	0.00414	0.98589
573	178654	436098	24490.1	1.03387e+06	7829.09			777	0.00158	0.00457	0.04809	0.00382	0.99348
572	174106	434783	23629.1	1.04155e+06	7981.28			778	0.00213	0.00431	0.04564	0.00456	0.99812
571	168853	433055	23196.4	1.04841e+06	7776.22			779	0.00118	0.00494	0.0452	0.00392	1
570	163823	431007	22159.3	1.05495e+06	7444.65			780	0.00141	0.00422	0.04397	0.004	0.99879
569	159545	429801	21535	1.06205e+06	7212.18			781	0.00108	0.00528	0.04265	0.00524	0.99435
568	155490	429280	20653.4	1.06919e+06	6881.42			782	0.00161	0.00466	0.04082	0.00351	0.98649
567	152038	429578	20158.7	1.07695e+06	6629.28			783	0	0.00499	0.03943	0.00318	0.97633
566	149338	430202	19661.2	1.08444e+06	6510.51			784	0.00031607	0.00531	0.03782	0.00356	0.96457
565	147295	431921	19085.5	1.09342e+06	6500.95			785	0.00185	0.00461	0.03857	0.00411	0.9513
564	145269	432866	18834.9	1.1024e+06	6320.54			786	0.000201418	0.00542	0.03686	0.00311	0.93545
563	143935	435828	18274.7	1.11284e+06	5886.99			787	0.00136	0.00515	0.03584	0.00325	0.91821
562	142993	438606	17634.9	1.12275e+06	5862.84			788	0.00174	0.00507	0.03446	0.00399	0.89915
561	142860	441242	17386.4	1.13357e+06	5905.91			789	0.000857863	0.0052	0.03297	0.00411	0.87925
560	142689	444717	17024.5	1.14545e+06	5893.63			790	0.00173	0.00466	0.03275	0.0029	0.85823
559	142943	448793	16625	1.15786e+06	5418.51			791	0.00163	0.00494	0.03212	0.00344	0.83552
558	143908	455241	16054.5	1.16976e+06	5335.12			792	0.00252	0.00523	0.03186	0.00425	0.81152
557	144960	460965	15915.2	1.18277e+06	5316.05			793	0.00158	0.00499	0.03071	0.00328	0.78665
556	146869	467989	15217.1	1.19689e+06	5345.43			794	0.00135	0.00508	0.03023	0.00312	0.76171
555	148483	474303	14896.5	1.21163e+06	4968.43			795	6.25467e-05	0.00565	0.02978	0.00328	0.73702
554	150609	482130	14418.1	1.22743e+06	4737.52			796	0.00202	0.00543	0.02943	0.00369	0.71205
553	153477	491016	14121.7	1.24415e+06	4838.21			797	0.000341081	0.00509	0.02856	0.0036	0.68784
552	156246	499827	13509.9	1.26119e+06	5095.45			798	0.00139	0.00505	0.02785	0.00367	0.66357
551	158950	509123	13341.1	1.27948e+06	4834.8			799	0.00251	0.00474	0.02731	0.00378	0.64007
550	162267	518379	12838.4	1.29862e+06	4531.11			800	0.000575118	0.00506	0.02727	0.00348	0.61709
549	165955	530796	12424.9	1.31938e+06	4308.54
548	169545	542825	11806.4	1.34066e+06	4295.54
547	173150	553594	11377.4	1.36304e+06	4248.47
546	177012	566080	11173.3	1.38609e+06	4275.78
545	180819	580837	10619.7	1.41015e+06	4139.76
544	184320	593898	10205.4	1.43407e+06	4004.64
543	187396	606559	9852.34	1.45871e+06	3983.57
542	190826	621021	9483.78	1.48276e+06	3932.97
541	193566	634022	9309.82	1.50756e+06	4011.64
540	195787	648264	8895.56	1.5329e+06	4008.47
539	197476	661382	8603.66	1.55743e+06	3664.94
538	198897	674939	8221.1	1.58183e+06	3639.95
537	200259	689147	8003.65	1.6059e+06	3663.09
536	200862	703508	7621.08	1.62969e+06	3881.42
535	200429	718407	7382.25	1.65266e+06	3775.37
534	200162	733114	7054.97	1.67548e+06	4002.7
533	199899	748211	6983.47	1.69849e+06	3750.36
532	198460	763874	6637.76	1.72112e+06	3599.87
531	196696	777691	6391.56	1.74415e+06	3235.63
530	195292	792836	6328.17	1.76706e+06	3187.07
529	195056	808872	6093.77	1.79056e+06	2976.66
528	193991	825811	5944.13	1.81451e+06	3262.23
527	192625	840832	5736.27	1.83853e+06	3355.33
526	192073	857777	5570.41	1.86274e+06	3345.47
525	192322	874780	5479.75	1.88827e+06	3191.85
524	192798	891744	5328.64	1.91608e+06	3234.02
523	193846	909538	5227.65	1.94531e+06	3265.22
522	195225	925710	5038.95	1.97717e+06	3396.22
521	197414	941796	4918.8	2.01198e+06	3520.49
520	200122	955768	4775.06	2.05001e+06	3384.65
519	203457	970934	4755.16	2.09143e+06	3143.31
518	207346	984451	4614.37	2.13815e+06	3331.96
517	211804	997556	4479.48	2.18935e+06	3421.62
516	216471	1.00945e+06	4335.74	2.24681e+06	3222.72
515	222010	1.0194e+06	4428.62	2.31019e+06	2988.94
514	227429	1.02984e+06	4239.18	2.38078e+06	3206.52
513	233396	1.03858e+06	4114.6	2.46042e+06	3261.67
512	239637	1.04975e+06	4048.26	2.55012e+06	2949.1
511	246086	1.05839e+06	4039.42	2.65125e+06	2975.1
510	252489	1.06758e+06	3878.72	2.76702e+06	3323.62
509	259263	1.07714e+06	3940.64	2.89899e+06	3517.83
508	265729	1.0866e+06	3816.07	3.04986e+06	3290.51
507	272604	1.09832e+06	3715.82	3.22214e+06	3292.87
506	279254	1.11208e+06	3634.74	3.42111e+06	3095.76
505	285562	1.12677e+06	3516.06	3.64824e+06	3045.34
504	291615	1.14285e+06	3446.03	3.8996e+06	3042.59
503	297695	1.16179e+06	3444.56	4.17822e+06	3027.91
502	303249	1.18418e+06	3419.5	4.48581e+06	2902.66
501	309414	1.2124e+06	3317.78	4.82228e+06	2916.02
500	315340	1.24429e+06	3183.62	5.18612e+06	2900.09
499	321694	1.27925e+06	3258.81	5.57363e+06	2895.09
498	327616	1.32002e+06	3010.4	5.98647e+06	3076.36
497	334031	1.36161e+06	3005.97	6.4185e+06	3344.04
496	339927	1.40603e+06	2979.44	6.86508e+06	3157.03
495	346824	1.45716e+06	2950.69	7.32243e+06	3049.37
494	354300	1.51495e+06	2881.4	7.78631e+06	3248.16
493	361599	1.57342e+06	2789.26	8.25106e+06	3556.54
492	369895	1.63696e+06	2860.76	8.71498e+06	3351.78
491	377857	1.70142e+06	2884.35	9.17219e+06	2925.28
490	386730	1.77502e+06	2692.7	9.62218e+06	2870.02
489	397145	1.86028e+06	2655.84	10061800	2885.5
488	405746	1.93611e+06	2711.13	10493100	3153.11
487	415396	2.02006e+06	2636.68	10909000	3184.56
486	425680	2.10881e+06	2660.26	11314900	3212.05
485	436281	2.19634e+06	2478.93	11708300	3057.03
484	447578	2.281e+06	2545.27	12091300	2925.31
483	459015	2.37483e+06	2618.25	12468400	2717.5
482	470373	2.46603e+06	2610.88	12833700	2834.15
481	481834	2.5623e+06	2509.16	13191400	3044.89
480	493886	2.66994e+06	2532.01	13543200	3098.78
479	505415	2.77357e+06	2489.99	13887300	3150.07
478	517401	2.88489e+06	2640.36	14222100	3319.02
477	530486	2.99687e+06	2558.54	14549900	3111.06
476	541900	3.09665e+06	2526.11	14864100	2963.27
475	555009	3.21181e+06	2445.76	15167600	2964.4
474	567862	3.31257e+06	2460.51	15457100	2970.65
473	579333	3.40898e+06	2445.76	15729800	3040.53
472	593106	3.51436e+06	2386.06	15993400	2984.7
471	606844	3.60915e+06	2357.31	16238600	2974.95
470	621040	3.70188e+06	2377.95	16470500	2875.01
469	635319	3.79379e+06	2418.49	16685600	2898.35
468	649982	3.88598e+06	2221.68	16892200	2913.27
467	666495	3.98223e+06	2385.32	17086600	3208.67
466	684501	4.06904e+06	2268.12	17270000	3422.31
465	701562	4.15001e+06	2246.74	17452100	3355.15
464	721498	4.23518e+06	2282.12	17626700	3273.17
463	741865	4.32704e+06	2333.72	17793900	3219.61
462	762605	4.39963e+06	2267.38	17953000	3202.73
461	784402	4.48463e+06	2162.71	18114000	3203.5
460	808707	4.56475e+06	2117.01	18275400	3191.04
459	831296	4.63939e+06	2220.2	18433700	3258.08
458	855557	4.7e+06	2184.82	18586700	3205.81
457	881229	4.78214e+06	2202.51	18746600	3009.68
456	906779	4.86825e+06	2214.31	18902600	2822.95
455	934803	4.92637e+06	2114.06	19056600	3047.67
454	963634	5.0036e+06	2123.64	19211300	3411.79
453	993987	5.08106e+06	2089.73	19371300	3513.44
452	1.02755e+06	5.15745e+06	2108.16	19533100	3367.02
451	1.05606e+06	5.2199e+06	2080.15	19687900	3254.25
450	1.08834e+06	5.31172e+06	2086.05	19845300	3254.82
449	1.11989e+06	5.38615e+06	2063.94	19984300	3263.67
448	1.14867e+06	5.46635e+06	2078.68	20128500	3306.26
447	1.17873e+06	5.52299e+06	2103	20282700	3323.14
446	1.20781e+06	5.56566e+06	2045.51	20425600	3366.84
445	1.23386e+06	5.62144e+06	2018.23	20585400	3514.72
444	1.26248e+06	5.68775e+06	2071.31	20729100	3554.18
443	1.29106e+06	5.73686e+06	2087.52	20887500	3445.86
442	1.31693e+06	5.79706e+06	1996.12	21032000	3528.59
441	1.34445e+06	5.85966e+06	2020.45	21182100	3852.9
440	1.36892e+06	5.9199e+06	2020.45	21329400	3971.38
439	1.39142e+06	5.94905e+06	2066.15	21471600	4132.8
438	1.41507e+06	5.99786e+06	2068.36	21617500	4235.55
437	1.4374e+06	6.08207e+06	2016.02	21754400	4585.54
436	1.45675e+06	6.14164e+06	2014.55	21905900	4637.06
435	1.48089e+06	6.17285e+06	2023.39	22050800	4961.82
434	1.49985e+06	6.2196e+06	2051.4	22185100	4998.17
433	1.51748e+06	6.27412e+06	2051.4	22338500	5335.27
432	1.54096e+06	6.33196e+06	2046.98	22481800	5368.89
431	1.55935e+06	6.3789e+06	2091.95	22643000	5702.02
430	1.57676e+06	6.45708e+06	1992.43	22801400	5852.5
429	1.59258e+06	6.50226e+06	2075.73	22934300	6199.68
428	1.60966e+06	6.5185e+06	2081.63	23096300	6518.52
427	1.62466e+06	6.58626e+06	1996.12	23269300	6953.03
426	1.64301e+06	6.63576e+06	1962.95	23453800	6903.41
425	1.65785e+06	6.71284e+06	1934.94	23611100	6823.64
424	1.67315e+06	6.78396e+06	2100.05	23736600	7013.73
423	1.6872e+06	6.80858e+06	2013.81	23883400	7255.19
422	1.70264e+06	6.86001e+06	2111.85	24028800	7346.38
421	1.71234e+06	6.93334e+06	2181.14	24151600	7145.89
420	1.72958e+06	6.95915e+06	2189.98	24253200	7034.86
419	1.74565e+06	6.98448e+06	2166.39	24392700	6779.89
418	1.75657e+06	6.99894e+06	2131.75	24545400	6881.03
417	1.76888e+06	7.05626e+06	2182.61	24658200	6713.33
416	1.78048e+06	7.16172e+06	2214.31	24802200	6655.97
415	1.80215e+06	7.20293e+06	2263.69	24893700	6502.89
414	1.82214e+06	7.27651e+06	2262.96	25014400	6385.13
413	1.8354e+06	7.2535e+06	2412.59	25105700	6359.46
412	1.85305e+06	7.31705e+06	2337.41	25274600	6091.72
411	1.87807e+06	7.33861e+06	2385.32	25458900	5930.57
410	1.88585e+06	7.38869e+06	2495.89	25603200	5741.26
409	1.91063e+06	7.57987e+06	2363.21	25740600	5581.45
408	1.91909e+06	7.6711e+06	2537.17	25870400	5213.66
407	1.95159e+06	7.63576e+06	2480.41	25949000	5480.7
406	1.96933e+06	7.64451e+06	2533.48	25999400	5746.31
405	1.99973e+06	7.66182e+06	2457.56	26033400	5598.61
404	2.00357e+06	7.73787e+06	2453.13	26034500	5477
403	2.03236e+06	7.76908e+06	2630.04	26102500	5818.61
402	2.03594e+06	7.9153e+06	2634.47	26211600	5803.58
401	2.06859e+06	7.93503e+06	2593.19	26201500	5617.47
400	2.0759e+06	7.8953e+06	2661	26278200	5583.04

## Sheet: Fig. 2c
Figure 2c
AF647:QD600	R=4.5 nm	R=5.0 nm	R=5.5 nm			AF647:QD600	SD	FRET efficiency (Steady state)	SD	FRET efficiency (Time resolved)	SD
0.1	0.2923	0.17999	0.11024		5 nt A*	0.34264	0.02258	0.39181	0.03642	0.31835	0.03872
0.2	0.45237	0.30507	0.19859		10 nt A*	0.43306	0.14183	0.48928	0.03853	0.54569	0.02728
0.3	0.55339	0.39704	0.27098		30 nt A*	1.07509	0.21347	0.68639	0.02615	0.6698	0.03349
0.4	0.62294	0.46752	0.33137
0.5	0.67375	0.52324	0.38253
0.6	0.71249	0.5684	0.42641
0.7	0.74301	0.60575	0.46447
0.8	0.76767	0.63715	0.49779
0.9	0.78801	0.66392	0.52721
1	0.80508	0.68701	0.55337
1.1	0.8196	0.70713	0.57679
1.2	0.83211	0.72482	0.59788
1.3	0.843	0.74049	0.61696
1.4	0.85256	0.75448	0.63432
1.5	0.86102	0.76703	0.65017
1.6	0.86857	0.77837	0.6647
1.7	0.87533	0.78865	0.67807
1.8	0.88144	0.79802	0.69042
1.9	0.88697	0.80659	0.70186
2	0.89201	0.81447	0.71248
2.1	0.89662	0.82173	0.72237
2.2	0.90086	0.82844	0.7316
2.3	0.90476	0.83467	0.74024
2.4	0.90836	0.84046	0.74834
2.5	0.9117	0.84586	0.75595
2.6	0.91481	0.8509	0.76311
2.7	0.91771	0.85563	0.76987
2.8	0.92041	0.86006	0.77625
2.9	0.92294	0.86423	0.78228
3	0.92532	0.86816	0.788

## Sheet: Fig. 2d
Figure 2d
AF647:QD630	R=5.5 nm	R=6.0 nm	R=6.5 nm			AF647:QD630	SD	FRET efficiency (Steady state)	SD	FRET efficiency (Time resolved)	SD
0.1	0.19888	0.12838	0.08351		5 nt A*	0.43611	0.04468	0.33455	0.05019	0.32592	0.02635
0.2	0.33178	0.22755	0.15414		10 nt A*	0.56145	0.07283	0.36991	0.07801	0.47349	0.02058
0.3	0.42686	0.30646	0.21467		30 nt A*	0.98889	0.16938	0.58721	0.0189	0.66362	0.06056
0.4	0.49825	0.37074	0.26711
0.5	0.55383	0.42411	0.31299
0.6	0.59832	0.46914	0.35346
0.7	0.63474	0.50764	0.38943
0.8	0.66511	0.54093	0.42161
0.9	0.69082	0.57	0.45057
1	0.71286	0.59562	0.47676
1.1	0.73196	0.61835	0.50057
1.2	0.74869	0.63866	0.52231
1.3	0.76345	0.65692	0.54223
1.4	0.77657	0.67342	0.56056
1.5	0.78831	0.68841	0.57748
1.6	0.79888	0.70208	0.59314
1.7	0.80844	0.71461	0.60769
1.8	0.81714	0.72612	0.62123
1.9	0.82508	0.73674	0.63386
2	0.83236	0.74657	0.64568
2.1	0.83906	0.75569	0.65677
2.2	0.84524	0.76417	0.66717
2.3	0.85097	0.77209	0.67697
2.4	0.85628	0.77949	0.68621
2.5	0.86124	0.78643	0.69493
2.6	0.86586	0.79294	0.70318
2.7	0.87018	0.79907	0.711
2.8	0.87423	0.80484	0.71841
2.9	0.87804	0.8103	0.72546
3	0.88163	0.81545	0.73216

## Sheet: Fig. 2e
Figure 2e
AF750:QD660	R=8.0 nm	R=8.5 nm	R=9.0 nm			AF750:QD660	SD	FRET efficiency (Steady state)	SD	FRET efficiency (Time resolved)	SD
0.1	0.00838	0.00584	0.00415		5 nt A*	4.26149	1.30269	0.2167	0.02991	0.25203	0.04985
0.2	0.01663	0.01162	0.00827		30 nt A*	3.23068	0.98001	0.16939	0.06317	0.1162	0.0589
0.3	0.02474	0.01732	0.01236		50 nt A*	1.90068	0.5796	0.04025	0.02599	N/A	N/A
0.4	0.03271	0.02297	0.01641
0.5	0.04056	0.02855	0.02043
0.6	0.04828	0.03406	0.02441
0.7	0.05588	0.03951	0.02837
0.8	0.06335	0.0449	0.03229
0.9	0.07071	0.05023	0.03618
1	0.07796	0.05551	0.04004
1.1	0.08509	0.06072	0.04386
1.2	0.09211	0.06588	0.04766
1.3	0.09903	0.07098	0.05143
1.4	0.10584	0.07602	0.05517
1.5	0.11255	0.08101	0.05888
1.6	0.11916	0.08595	0.06256
1.7	0.12567	0.09083	0.06621
1.8	0.13209	0.09566	0.06983
1.9	0.13841	0.10044	0.07342
2	0.14464	0.10517	0.07699
3	0.20233	0.14988	0.1112
4	0.25273	0.19033	0.14297
5	0.29714	0.22711	0.17255
6	0.33656	0.26069	0.20015
7	0.3718	0.29147	0.22597
8	0.40348	0.31979	0.25018
9	0.43213	0.34594	0.27292
10	0.45814	0.37015	0.29431

## Sheet: Fig. 2f
Figure 2f
Simulation time (ns)	Distance to QD surface (Å)
	5A*-23po	10A*-23po	30A*-23po
5	48.7979	56.1306	83.5268
5.001	48.7061	56.3138	83.6367
5.002	48.5748	56.3439	83.6203
5.003	48.6716	56.3397	83.8454
5.004	48.9156	56.2847	83.9491
5.005	49.1293	56.1285	84.0096
5.006	49.2047	56.3397	83.7717
5.007	49.113	56.6452	83.6022
5.008	49.0564	56.2884	83.3488
5.009	49.2112	56.273	83.4715
5.01	49.2231	56.2668	83.6143
5.011	49.3565	56.2341	83.6946
5.012	49.3773	56.2055	83.6132
5.013	49.6195	56.4086	83.6135
5.014	49.5755	56.4648	83.5782
5.015	49.2998	56.0653	83.3812
5.016	49.0154	56.1317	83.5533
5.017	49.2284	56.1404	83.6018
5.018	49.1065	56.2865	83.8089
5.019	49.0339	56.2036	83.7356
5.02	49.2501	56.2426	83.9501
5.021	49.2626	56.2914	83.8054
5.022	49.2064	56.1535	83.9168
5.023	49.2523	56.3108	83.746
5.024	49.0975	56.4963	83.7059
5.025	49.2371	56.5438	83.6696
5.026	49.3374	56.4185	83.7564
5.027	49.3957	56.3593	83.8716
5.028	49.3081	56.3375	83.8434
5.029	49.5058	56.4032	83.7405
5.03	49.98	56.3058	83.9258
5.031	50.0383	56.0997	83.8437
5.032	49.957	56.2423	83.9402
5.033	49.9216	56.1329	83.8457
5.034	49.9246	55.9884	84.0145
5.035	50.1104	55.6701	84.2066
5.036	50.0648	55.52	84.4135
5.037	50.1206	55.5696	84.2056
5.038	50.1699	55.5666	84.5627
5.039	50.1311	55.4889	84.3177
5.04	50.04	55.1991	84.2894
5.041	49.843	55.4605	84.3393
5.042	49.6234	55.5156	84.3817
5.043	49.3246	55.5695	84.2847
5.044	49.3409	55.6667	84.2056
5.045	49.2526	55.4907	84.2659
5.046	49.2662	55.5926	84.329
5.047	49.0388	55.2777	84.4314
5.048	49.2467	55.4672	84.3802
5.049	49.3632	55.2347	84.1134
5.05	49.5444	55.2338	84.3149
5.051	49.5383	55.0052	84.3114
5.052	49.6955	55.0958	84.4769
5.053	49.8547	55.2182	84.2961
5.054	49.8444	55.1041	84.1264
5.055	49.7313	55.3517	84.0472
5.056	49.5281	55.3128	84.0087
5.057	49.3175	55.4125	84.0143
5.058	49.3366	55.1889	83.9934
5.059	49.5669	55.1521	83.9296
5.06	49.4418	54.9686	84.1184
5.061	49.3993	55.0274	84.1406
5.062	49.29	54.9859	84.0418
5.063	49.2033	55.2053	84.0008
5.064	49.144	55.1249	84.1782
5.065	49.0787	55.1191	84.2664
5.066	49.1264	55.0945	84.6414
5.067	49.2557	54.9419	84.8408
5.068	49.3259	54.6741	84.9648
5.069	49.2974	54.4213	84.8319
5.07	49.1242	54.4543	84.7938
5.071	49.4989	54.8525	84.6976
5.072	49.4666	54.6866	84.4228
5.073	49.4507	54.6058	84.197
5.074	49.5012	54.8207	84.2533
5.075	49.4707	55.0579	84.4362
5.076	49.5602	54.8902	84.5194
5.077	49.6198	54.8225	84.5915
5.078	49.5185	55.0084	84.2916
5.079	49.5131	54.7073	83.9735
5.08	49.782	54.7153	83.9467
5.081	50.0939	54.7484	83.9993
5.082	50.0409	54.9161	84.0144
5.083	50.0159	54.5632	83.9289
5.084	50.1933	54.272	83.7667
5.085	50.2421	54.3706	83.8645
5.086	50.2754	53.9518	83.9179
5.087	50.1952	54.0629	83.7908
5.088	50.5325	54.0501	83.8234
5.089	50.4122	54.1651	83.7586
5.09	50.6598	54.0181	83.8412
5.091	50.4378	53.9286	83.7317
5.092	50.4286	53.8624	83.7893
5.093	50.3936	53.9755	83.8352
5.094	50.5261	53.8352	83.6121
5.095	50.523	54.0112	83.3965
5.096	50.6632	53.9802	83.3651
5.097	50.7482	54.0655	83.3941
5.098	50.3838	54.072	83.581
5.099	50.6774	53.7506	83.5979
5.1	50.5238	53.8901	83.436
5.101	50.5286	54.1562	83.6224
5.102	50.4685	54.1859	83.8058
5.103	50.4446	54.1645	83.8214
5.104	50.3582	54.247	83.9846
5.105	50.4503	54.1841	84.2411
5.106	50.2329	54.0761	84.3298
5.107	50.2671	54.2504	84.5569
5.108	50.0902	54.3124	84.4035
5.109	49.9981	54.1326	84.3096
5.11	50.246	54.1715	84.1852
5.111	50.3015	54.2731	83.998
5.112	50.275	54.1541	83.8694
5.113	50.2238	54.2361	84.0691
5.114	50.2751	54.156	84.0434
5.115	50.382	54.2514	83.8501
5.116	50.2725	54.3434	83.7087
5.117	50.5517	54.4325	83.4516
5.118	50.5857	54.2162	83.1991
5.119	50.4378	54.3035	83.1479
5.12	50.4502	54.2167	83.0595
5.121	50.6167	54.1489	82.988
5.122	50.5623	54.1592	83.1665
5.123	50.3436	54.1439	83.0573
5.124	50.439	54.1929	82.737
5.125	50.1086	53.965	82.6756
5.126	50.0382	53.7662	82.5401
5.127	49.923	54.0393	82.5281
5.128	50.0523	53.9722	82.5801
5.129	50.1753	53.8172	82.3024
5.13	50.5403	53.638	82.4065
5.131	50.7025	53.6019	82.4695
5.132	50.5914	53.8478	82.4518
5.133	50.6766	53.8721	82.3551
5.134	50.8907	53.7595	82.3103
5.135	50.8767	53.6675	82.4242
5.136	50.8506	53.7031	82.4317
5.137	50.7463	53.7809	82.3125
5.138	50.7145	53.7651	82.4458
5.139	50.2379	53.675	82.4808
5.14	50.359	53.6001	82.6195
5.141	50.3148	53.6093	82.6105
5.142	50.32	53.5468	82.5738
5.143	50.1489	53.2281	82.6324
5.144	50.1658	53.2322	82.6554
5.145	50.0326	53.3258	82.8633
5.146	49.7225	53.3723	83.0194
5.147	49.8598	53.288	83.1161
5.148	50.0825	53.3257	83.1375
5.149	50.3677	53.5598	83.1192
5.15	50.5928	53.6214	83.231
5.151	50.7388	53.6639	83.4768
5.152	50.9572	53.4652	83.7306
5.153	51.0427	53.4222	83.8258
5.154	51.005	53.5632	83.8263
5.155	50.6537	53.7595	83.829
5.156	50.4363	54.1078	83.8659
5.157	50.5422	54.05	83.7485
5.158	50.7268	53.7994	83.9248
5.159	50.5509	54.0164	84.0329
5.16	50.2485	54.0797	84.0072
5.161	50.0094	54.1065	84.1357
5.162	50.1966	54.1176	83.8936
5.163	50.2037	54.2973	83.946
5.164	50.2854	54.6421	84.0126
5.165	50.2105	54.9204	84.0513
5.166	50.1028	54.7927	83.9224
5.167	50.1543	54.8109	83.7635
5.168	50.0256	54.629	83.7183
5.169	50.0005	54.7236	83.7418
5.17	50.0555	54.5502	83.758
5.171	49.9958	54.7022	83.8518
5.172	49.9645	54.876	84.0603
5.173	49.9964	54.6081	83.9944
5.174	50.0664	54.5139	84.2728
5.175	50.0726	54.4633	84.55
5.176	50.1932	54.457	84.3916
5.177	50.1804	54.2821	84.2746
5.178	50.1362	54.481	84.1145
5.179	50.0779	54.3989	84.0002
5.18	50.0714	54.1999	83.8689
5.181	49.8051	54.1617	83.9994
5.182	49.8776	54.1401	84.1123
5.183	49.8913	54.1573	83.9103
5.184	49.9252	54.3046	83.7655
5.185	49.7546	54.2937	83.4226
5.186	49.6009	54.4848	83.3877
5.187	49.3257	54.5931	83.3285
5.188	49.2643	54.5365	83.2748
5.189	49.3582	54.6482	82.9679
5.19	49.3301	54.8441	82.8958
5.191	49.4342	54.454	82.741
5.192	49.4994	54.4357	82.6809
5.193	49.6784	54.5902	82.8775
5.194	49.7186	54.929	82.7584
5.195	49.8077	54.9864	82.8325
5.196	49.902	55.118	82.8257
5.197	50.1283	55.0082	82.5426
5.198	50.1831	54.8043	82.6329
5.199	49.95	54.7486	82.3994
5.2	50.143	54.6829	82.2783
5.201	50.289	54.6187	82.2369
5.202	50.4167	54.9987	82.2305
5.203	50.4907	55.0496	82.401
5.204	50.4295	54.7599	82.2576
5.205	50.4202	54.5412	82.5483
5.206	50.3786	54.2901	82.8082
5.207	50.3472	54.3869	82.73
5.208	50.4241	54.5682	82.8655
5.209	50.2481	54.4622	82.8794
5.21	50.1527	54.5605	82.8997
5.211	49.9512	54.6867	83.1915
5.212	50.2037	54.76	83.2749
5.213	50.4048	54.6858	83.0771
5.214	50.261	54.7216	83.026
5.215	50.1512	54.7387	83.1677
5.216	50.1817	54.5129	83.2854
5.217	50.345	54.4679	83.0515
5.218	50.3159	54.4988	83.0584
5.219	50.1686	54.4919	83.2815
5.22	49.9299	54.4026	83.1718
5.221	49.8429	54.2487	83.063
5.222	49.9862	54.2258	82.9478
5.223	49.9846	54.2733	82.9513
5.224	49.6552	54.4034	83.0169
5.225	49.7348	54.313	82.8545
5.226	49.7091	54.4373	82.8695
5.227	49.8255	54.4868	82.7027
5.228	49.7801	54.5688	82.5837
5.229	49.78	54.5062	82.7411
5.23	49.7538	54.3136	83.128
5.231	49.6615	54.4144	83.0349
5.232	49.535	54.4847	83.1913
5.233	49.5661	54.2921	83.5546
5.234	49.8516	54.2187	83.4476
5.235	49.7712	54.1671	83.4661
5.236	49.579	54.2008	83.6139
5.237	49.53	54.11	83.8082
5.238	49.4737	54.3225	83.6267
5.239	49.4377	54.4291	83.6186
5.24	49.4293	54.7036	83.8009
5.241	49.3258	54.9228	83.6839
5.242	49.5031	55.1768	83.8477
5.243	49.7036	55.3113	83.6435
5.244	49.7171	55.5693	83.5352
5.245	49.7662	55.3781	83.5137
5.246	49.7245	55.4024	83.5245
5.247	49.7204	55.5722	83.3257
5.248	49.5699	55.5518	83.4132
5.249	49.499	55.6932	83.4639
5.25	49.4221	55.6926	83.379
5.251	49.3685	55.5973	83.3267
5.252	49.258	55.652	83.4337
5.253	49.2403	55.724	83.7247
5.254	49.4158	55.76	83.6564
5.255	49.4066	55.7724	83.6405
5.256	49.4492	55.642	83.6334
5.257	49.3005	55.4431	83.7493
5.258	49.4325	55.4696	83.9972
5.259	49.38	55.5388	84.1614
5.26	49.347	55.7499	84.0837
5.261	49.3391	55.7609	83.9628
5.262	49.2636	55.8032	84.072
5.263	49.3145	55.6913	83.94
5.264	49.1868	55.9083	83.8699
5.265	49.3332	55.9478	83.6109
5.266	48.8837	55.9536	83.6583
5.267	48.8611	55.9979	83.3921
5.268	48.6292	55.9497	83.3957
5.269	48.5487	56.0707	83.5249
5.27	48.9744	56.0893	83.7417
5.271	48.9085	56.0082	83.5694
5.272	49.0185	56.1042	83.7143
5.273	49.0421	56.4385	83.5703
5.274	48.932	56.6967	83.6481
5.275	49.2138	56.6362	83.7392
5.276	49.2531	56.5543	83.4906
5.277	49.2564	56.5718	83.8505
5.278	49.4943	56.498	84.0038
5.279	49.4973	56.4511	83.7783
5.28	49.3529	56.6446	84.0807
5.281	49.2351	56.6625	84.0484
5.282	49.1687	56.729	84.0299
5.283	49.2231	56.583	83.6571
5.284	49.3336	56.6289	83.8106
5.285	49.1226	56.7173	83.8709
5.286	48.8045	56.9113	83.8637
5.287	48.6246	56.9969	83.8353
5.288	48.5558	56.8802	83.8806
5.289	48.6965	56.7783	83.9642
5.29	48.6395	56.9361	83.7973
5.291	48.68	56.788	83.8943
5.292	48.7346	57.1415	83.8249
5.293	48.6457	57.3196	83.7378
5.294	48.4833	57.1134	83.699
5.295	48.4412	57.1979	83.8368
5.296	48.491	57.2529	83.9502
5.297	48.2905	57.3912	84.1864
5.298	48.3543	57.207	84.3011
5.299	48.38	57.1805	84.4351
5.3	48.1808	57.4201	84.6666
5.301	48.1232	57.5069	84.8221
5.302	47.998	57.5648	84.7294
5.303	48.2782	57.5227	84.9755
5.304	48.3239	57.6633	84.7565
5.305	48.3526	57.6404	84.6518
5.306	48.372	57.6171	84.2859
5.307	48.3861	57.6173	84.1586
5.308	48.694	57.6403	84.2548
5.309	48.4701	57.6754	84.3186
5.31	48.5941	57.9049	84.3089
5.311	48.7146	58.0264	84.1608
5.312	48.7477	58.1277	84.1959
5.313	48.5679	58.129	84.3318
5.314	48.7442	58.1587	84.5937
5.315	48.7578	58.2684	84.9839
5.316	48.9332	58.0711	84.9145
5.317	49.008	57.9614	84.9233
5.318	48.996	58.0341	84.9735
5.319	48.8211	57.8287	85.2996
5.32	48.6643	57.8576	85.3305
5.321	48.6578	57.9915	85.4651
5.322	48.6762	57.9487	85.6251
5.323	48.6693	58.0502	85.5871
5.324	48.621	58.0508	85.7023
5.325	48.4539	57.7244	85.6301
5.326	48.3365	57.6962	85.7208
5.327	48.1753	57.7442	85.4909
5.328	48.0264	57.8684	85.3901
5.329	48.0699	57.6827	85.2792
5.33	48.0407	57.7899	85.3338
5.331	48.0249	57.9848	85.4787
5.332	47.9879	57.8435	85.5733
5.333	48.3296	57.851	85.572
5.334	48.2513	57.919	85.464
5.335	48.0755	58.2282	85.5905
5.336	47.9325	58.2823	85.7619
5.337	47.7557	58.216	85.8293
5.338	47.8875	58.0907	85.8812
5.339	48.2385	57.923	85.9383
5.34	47.9913	57.7327	85.786
5.341	47.9801	57.7028	85.7218
5.342	48.0362	57.6504	85.7412
5.343	48.0699	57.7072	85.8757
5.344	48.3374	57.9533	86.0174
5.345	48.1413	57.8289	85.7661
5.346	48.1281	57.8764	85.4239
5.347	48.2263	57.8661	85.3726
5.348	48.3004	57.8232	85.4328
5.349	48.444	57.6977	85.4068
5.35	48.5067	57.7417	85.1239
5.351	48.3913	57.5516	85.1576
5.352	48.3345	57.5527	85.3068
5.353	48.4074	57.4477	85.5239
5.354	48.2627	57.3583	85.3348
5.355	48.2023	57.3715	85.3167
5.356	48.2556	57.2237	85.3898
5.357	48.411	57.1648	85.6431
5.358	48.3895	57.0607	85.7719
5.359	48.2714	57.3622	85.9425
5.36	48.1381	57.4048	85.751
5.361	48.3472	57.3801	85.8332
5.362	48.5051	57.515	85.7873
5.363	48.741	57.4151	85.8112
5.364	48.6253	57.3129	85.766
5.365	48.4266	57.3255	85.888
5.366	48.5608	57.392	85.5993
5.367	48.523	57.6142	85.5957
5.368	48.3984	57.4345	85.5058
5.369	48.4326	57.4838	85.4657
5.37	48.3824	57.224	85.6642
5.371	48.4992	57.0844	85.9184
5.372	48.2883	56.9877	85.9325
5.373	47.9701	56.9096	86.2028
5.374	48.1899	56.968	86.1155
5.375	48.1362	56.9374	86.1888
5.376	48.4627	56.7587	85.8715
5.377	48.3737	56.7485	85.9135
5.378	48.3227	56.7126	85.7618
5.379	48.2857	56.805	85.7176
5.38	48.4392	56.6778	85.6249
5.381	48.4044	56.5235	85.8256
5.382	48.5027	56.7037	85.9496
5.383	48.4375	56.5862	85.8475
5.384	48.6452	56.5327	85.7409
5.385	48.6298	56.4279	85.5576
5.386	48.5544	56.4892	85.5833
5.387	48.6168	56.122	85.5672
5.388	48.7536	55.9535	85.7866
5.389	48.5987	55.9394	85.9215
5.39	48.644	55.7322	85.8956
5.391	48.477	55.7131	86.004
5.392	48.758	55.5842	86.1624
5.393	48.732	55.5143	86.1705
5.394	48.874	55.5419	86.0528
5.395	48.7054	55.3153	85.9847
5.396	48.7092	55.3845	86.163
5.397	48.6863	55.4234	86.1299
5.398	48.6839	55.2709	85.8797
5.399	48.757	55.1257	85.8569
5.4	48.7365	55.2095	85.8408
5.401	48.7123	55.4105	85.9599
5.402	48.8069	55.4374	86.1835
5.403	48.8159	55.4775	86.1176
5.404	48.6999	55.4725	85.9917
5.405	48.8039	55.6977	86.1163
5.406	48.7457	55.5585	86.133
5.407	48.7579	55.6188	86.0114
5.408	48.8781	55.7347	85.9875
5.409	49.2617	55.6761	85.9208
5.41	49.2914	55.9057	86.2169
5.411	49.4057	56.2617	86.1823
5.412	49.4323	56.43	86.1858
5.413	49.4119	56.6854	86.325
5.414	49.5877	56.5779	86.4184
5.415	49.5567	56.5679	86.3329
5.416	49.7041	56.5186	86.382
5.417	49.6441	56.4355	86.3873
5.418	49.64	56.4042	86.5105
5.419	50.0307	56.3513	86.3322
5.42	50.025	56.4772	86.0927
5.421	50.2045	56.1635	86.4612
5.422	50.254	56.3704	86.2913
5.423	50.2161	56.4927	86.4552
5.424	50.0431	56.4574	86.5142
5.425	49.7658	56.6599	86.5999
5.426	49.7216	56.5745	86.2723
5.427	49.878	56.7243	86.4679
5.428	49.2858	56.8131	86.339
5.429	49.3825	56.6983	86.3833
5.43	49.2757	56.6568	86.3863
5.431	49.2954	56.5588	86.55
5.432	49.0552	56.5185	86.6798
5.433	48.7814	56.2974	86.7718
5.434	48.6804	56.2996	86.6677
5.435	48.5523	56.2322	86.6417
5.436	48.4652	56.056	86.9654
5.437	48.3778	56.2642	86.8764
5.438	48.3618	56.0273	86.864
5.439	48.1053	56.015	86.7926
5.44	47.9785	56.0376	87.2046
5.441	47.912	56.0892	87.4989
5.442	47.9983	56.2524	87.4551
5.443	47.9339	56.325	87.2962
5.444	48.006	56.2975	87.1221
5.445	48.4631	56.1908	86.9273
5.446	48.4895	56.2674	87.1199
5.447	48.2251	56.3871	86.9108
5.448	47.9487	56.4233	86.7885
5.449	48.0307	56.4382	86.8746
5.45	48.2945	56.4264	86.5737
5.451	48.4077	56.4252	86.6697
5.452	48.4421	56.2902	86.5406
5.453	48.6028	56.4257	86.4635
5.454	48.6546	56.3498	86.4132
5.455	48.5338	56.1475	86.5607
5.456	48.5147	56.3325	86.5483
5.457	48.5498	56.5613	86.6241
5.458	48.7197	56.5995	86.6103
5.459	48.6722	56.5875	86.6655
5.46	48.6739	56.4575	86.528
5.461	48.7846	56.4185	86.7189
5.462	48.7808	56.4887	86.7201
5.463	48.8884	56.7019	86.7307
5.464	48.8973	56.9169	86.651
5.465	48.8712	56.9426	86.577
5.466	48.9635	57.0314	86.6916
5.467	48.8087	56.6494	86.7004
5.468	48.7817	56.5369	86.5846
5.469	48.7725	56.6298	86.3357
5.47	48.6853	56.696	86.3186
5.471	48.8189	56.613	86.2351
5.472	48.6395	56.7193	86.0439
5.473	48.5908	56.54	85.8112
5.474	48.5295	56.6639	85.8266
5.475	48.4051	56.5272	85.723
5.476	48.4108	56.5854	85.5321
5.477	48.3923	56.665	85.6431
5.478	48.569	56.6093	85.4206
5.479	48.7417	56.6907	85.3436
5.48	48.6888	56.6168	85.2513
5.481	48.8052	56.4843	85.3063
5.482	48.786	56.6985	85.4894
5.483	48.8803	56.7377	85.6072
5.484	48.8596	56.6536	85.6199
5.485	48.7609	56.5507	85.7108
5.486	48.708	56.6695	85.8303
5.487	48.7983	56.438	86.0071
5.488	48.4477	56.3058	86.1413
5.489	48.6466	56.4813	86.1731
5.49	48.6034	56.8861	86.1895
5.491	48.5791	56.7802	86.1575
5.492	48.3822	56.6551	86.0867
5.493	48.5243	56.7175	85.8588
5.494	48.6385	56.5852	85.9093
5.495	48.5575	56.4788	85.8794
5.496	48.7874	56.5697	85.8998
5.497	48.6395	56.4884	85.6935
5.498	48.7756	56.7348	85.5926
5.499	48.8297	56.7549	85.7006
5.5	48.7627	56.8257	85.9255
5.501	48.7295	56.5864	86.1227
5.502	48.5166	56.5892	86.2767
5.503	48.4866	56.5609	85.9515
5.504	48.3245	56.5187	85.6973
5.505	48.468	56.6929	86.0257
5.506	48.5696	56.5493	86.2438
5.507	48.7643	56.6593	86.1192
5.508	49.1582	56.8186	86.1742
5.509	49.2867	57.0144	86.008
5.51	49.6374	56.8648	85.9136
5.511	49.5634	57.1308	85.971
5.512	49.55	57.1247	86.1859
5.513	49.6493	57.0254	86.0505
5.514	49.6912	57.0198	86.0665
5.515	49.4851	57.3986	86.0483
5.516	49.0764	57.5209	86.1178
5.517	49.2743	57.1549	86.2714
5.518	49.4895	57.0459	86.3228
5.519	49.2397	57.0875	86.2836
5.52	49.2351	57.2163	86.1891
5.521	49.2846	57.1274	86.3705
5.522	49.3554	57.3207	86.3613
5.523	49.694	57.1877	86.3589
5.524	49.6985	57.2689	86.3819
5.525	49.7617	57.4438	86.3704
5.526	49.5404	57.3644	86.3811
5.527	49.6009	57.5772	86.3641
5.528	49.4915	57.6405	86.4307
5.529	49.488	57.4925	86.7769
5.53	49.624	57.345	86.8062
5.531	49.8667	57.4494	86.8295
5.532	49.9547	57.3032	86.7456
5.533	49.9316	57.0571	86.4655
5.534	50.005	57.3633	86.6364
5.535	49.8665	57.3128	86.4085
5.536	49.8226	57.301	86.3356
5.537	49.4644	57.1968	86.4334
5.538	49.4823	57.2841	86.5032
5.539	49.283	57.1391	86.5435
5.54	49.57	56.8258	86.4565
5.541	49.4782	56.9346	86.4926
5.542	49.5166	57.1362	86.4323
5.543	49.3943	57.1342	86.4565
5.544	49.404	57.013	86.4676
5.545	49.5166	57.1788	86.3331
5.546	49.4932	57.2319	86.415
5.547	49.4556	57.2668	86.5482
5.548	49.5465	57.3127	86.6225
5.549	49.5841	57.2864	86.7312
5.55	49.6218	57.2179	86.778
5.551	49.535	57.3424	86.7239
5.552	49.3845	57.4732	86.864
5.553	49.3912	57.4322	86.7515
5.554	49.5347	57.5063	86.9445
5.555	49.599	57.4613	86.717
5.556	49.527	57.3999	86.2682
5.557	49.6277	57.0977	86.3117
5.558	49.9782	57.0219	86.2322
5.559	49.7531	56.7969	86.3942
5.56	49.5919	56.6075	86.3285
5.561	49.3941	56.6523	86.4728
5.562	49.3722	56.756	86.4806
5.563	49.2018	56.5949	86.3144
5.564	49.2826	56.7593	86.1199
5.565	49.0641	56.9084	85.9085
5.566	49.3086	56.866	85.9935
5.567	49.1659	56.9527	86.1765
5.568	49.0587	57.0152	85.9922
5.569	49.249	56.6774	85.9098
5.57	49.1609	56.7953	85.5125
5.571	49.1593	56.9059	85.4528
5.572	49.2522	56.7014	85.3379
5.573	49.3859	56.7348	85.3023
5.574	49.2434	56.6546	85.2883
5.575	49.1734	56.8322	85.3385
5.576	49.1755	57.1298	85.0826
5.577	49.2699	56.947	85.1582
5.578	49.2007	56.7929	85.181
5.579	49.4168	56.7092	85.332
5.58	49.7072	56.6094	85.6393
5.581	49.4607	56.5217	85.5615
5.582	49.5941	56.5679	85.5805
5.583	49.2554	56.6846	85.7008
5.584	49.3623	56.7047	85.748
5.585	49.6331	56.5927	85.8939
5.586	49.5801	56.4811	85.7692
5.587	49.4863	56.5325	85.7065
5.588	49.4833	56.8624	85.6075
5.589	49.3975	56.8491	85.6791
5.59	49.6178	56.8554	85.6158
5.591	49.4271	56.9813	85.6184
5.592	49.3913	56.8333	85.5536
5.593	49.3769	56.5862	85.5133
5.594	49.4191	56.7405	85.5067
5.595	49.3117	56.697	85.2624
5.596	49.4613	56.8518	85.0977
5.597	49.4562	57.0751	85.152
5.598	49.4426	57.0058	85.1544
5.599	49.4458	57.171	85.2673
5.6	49.344	56.9932	85.4378
5.601	49.3921	56.8515	85.7195
5.602	49.3628	56.6336	85.724
5.603	49.5339	56.6974	85.6701
5.604	49.6506	56.7029	85.754
5.605	49.6205	56.7095	86.0072
5.606	50.018	56.5744	85.7448
5.607	49.5643	56.4458	85.9705
5.608	49.4162	56.4482	86.1191
5.609	49.5273	56.2394	86.1697
5.61	49.5992	56.3691	86.0444
5.611	49.545	56.4149	85.9378
5.612	49.8503	56.5506	85.8308
5.613	49.9729	56.4052	85.8237
5.614	50.0048	56.3405	85.6509
5.615	50.0537	56.4954	85.6539
5.616	50.251	56.3732	85.9686
5.617	50.0121	56.3184	86.156
5.618	49.939	56.4161	86.1182
5.619	49.6033	56.5139	86.0672
5.62	49.8094	56.4891	86.0121
5.621	50.0354	56.6646	85.9576
5.622	50.3287	56.7609	85.7056
5.623	50.4594	56.8007	85.8189
5.624	50.4719	56.9158	85.6993
5.625	50.4154	56.5865	85.7057
5.626	50.4411	56.5025	85.4903
5.627	50.4891	56.4556	85.4039
5.628	50.529	56.0266	85.3581
5.629	50.2261	55.9452	85.1559
5.63	50.4986	56.2054	84.9348
5.631	50.459	56.1574	85.2304
5.632	50.3356	56.2315	85.3842
5.633	50.4299	56.1161	85.2365
5.634	50.6683	56.0302	85.2865
5.635	50.4038	55.8509	85.5029
5.636	50.4005	55.9411	85.495
5.637	50.1329	55.6576	85.4326
5.638	50.316	56.0211	85.0888
5.639	50.4539	56.1514	84.8525
5.64	50.3164	56.1006	84.8004
5.641	50.1114	56.2501	85.047
5.642	50.285	56.0999	85.1415
5.643	49.9665	55.8511	85.2973
5.644	49.9599	55.6317	85.0747
5.645	49.9642	55.6127	84.7776
5.646	49.9029	55.8762	84.5945
5.647	49.789	55.8899	84.6802
5.648	49.962	55.6985	84.6396
5.649	49.9843	55.7492	84.8241
5.65	50.0831	55.6506	84.9752
5.651	50.0574	55.6802	84.7057
5.652	50.0885	55.5916	84.4488
5.653	50.4509	55.8101	84.4809
5.654	50.6155	55.9443	84.339
5.655	50.4019	55.9463	84.3604
5.656	50.4671	55.6065	84.3066
5.657	50.5874	55.3966	84.041
5.658	50.5837	55.0154	84.2082
5.659	50.4642	55.0942	84.0957
5.66	50.4245	55.1827	83.7177
5.661	50.3838	55.0816	83.504
5.662	50.1841	55.0551	83.6273
5.663	50.2885	54.9275	84.022
5.664	50.1874	54.8622	83.9381
5.665	50.1692	54.6388	83.9736
5.666	50.4486	54.5473	83.9086
5.667	50.2968	54.3267	83.8287
5.668	50.3647	54.1645	83.9282
5.669	50.3793	54.2002	83.8978
5.67	50.1738	54.3389	84.0522
5.671	50.3963	54.5732	83.8333
5.672	50.6017	54.5157	83.6934
5.673	50.7651	54.4421	83.7802
5.674	50.8747	54.5093	83.6306
5.675	50.9549	54.5359	83.6121
5.676	50.8216	54.7041	83.4775
5.677	50.9524	54.3555	83.3705
5.678	50.8369	54.3709	83.5561
5.679	50.7643	54.4592	83.6442
5.68	50.616	54.2638	83.5977
5.681	50.7959	54.5352	83.695
5.682	51.0477	54.7408	83.784
5.683	51.0111	54.7426	83.6962
5.684	51.0496	54.7567	83.784
5.685	51.0191	54.7719	84.1191
5.686	51.152	54.6737	83.9295
5.687	51.1744	54.7665	84.0184
5.688	51.0749	54.8293	84.1495
5.689	50.964	54.6774	84.1726
5.69	51.0339	54.8778	84.106
5.691	51.0913	54.8034	84.5286
5.692	51.1378	54.6443	84.6125
5.693	51.4518	54.7562	84.547
5.694	51.4633	54.6104	84.5558
5.695	51.2469	54.4175	84.5077
5.696	51.4623	54.5158	84.4598
5.697	51.4562	54.2927	84.4242
5.698	51.4353	54.2641	84.3682
5.699	51.3702	54.3063	84.4644
5.7	51.6963	54.0914	84.7188
5.701	51.8282	53.892	84.7513
5.702	51.5734	53.8049	84.7707
5.703	51.5092	53.8853	84.6632
5.704	51.5914	54.0187	84.5878
5.705	51.5338	54.1454	84.405
5.706	51.5001	54.318	84.3302
5.707	51.8933	54.2246	84.1562
5.708	51.8093	54.2803	84.4483
5.709	51.7874	54.4075	84.5002
5.71	51.7104	54.681	84.4487
5.711	51.5992	54.6443	84.2926
5.712	51.4612	54.6213	84.3429
5.713	51.4969	54.5505	84.3579
5.714	51.532	54.6082	84.274
5.715	51.5904	54.5317	84.1907
5.716	51.6455	54.8691	84.283
5.717	51.6151	54.797	84.2618
5.718	51.3502	54.6261	83.9016
5.719	51.0882	54.6779	83.8732
5.72	51.3451	54.7189	83.7022
5.721	51.3727	54.7071	83.5418
5.722	51.4639	54.5998	83.4482
5.723	51.3403	54.4812	83.5871
5.724	51.6926	54.5114	83.2319
5.725	51.6889	54.4732	83.1956
5.726	51.55	54.517	83.1569
5.727	51.7204	54.2093	83.3066
5.728	51.9528	54.3199	83.4184
5.729	51.9712	54.135	83.3915
5.73	51.9209	54.185	83.4566
5.731	52.0703	54.0941	83.4379
5.732	52.016	54.0854	83.5137
5.733	51.9808	54.2264	83.6155
5.734	52.0506	54.3479	83.5933
5.735	52.0044	54.662	83.8963
5.736	52.0478	54.5533	83.8385
5.737	52.1063	54.6934	83.8905
5.738	52.1448	54.5825	83.9632
5.739	52.168	54.4076	83.7309
5.74	52.014	54.4905	83.5251
5.741	51.9788	54.6008	83.3866
5.742	52.1781	54.7905	83.3173
5.743	51.9847	54.804	83.4033
5.744	51.938	54.6424	83.2437
5.745	51.6673	54.5635	83.2432
5.746	51.8069	54.6043	83.3111
5.747	51.6807	54.6981	83.1376
5.748	51.8322	54.8451	83.296
5.749	51.6541	54.7002	83.3045
5.75	51.6051	54.9713	83.1169
5.751	51.5756	54.9991	83.0302
5.752	51.607	54.7468	83.1751
5.753	51.4418	54.673	83.4762
5.754	51.3253	54.6593	83.5891
5.755	51.2143	54.8195	83.6857
5.756	51.3642	54.5449	83.7194
5.757	51.4767	54.3747	83.9342
5.758	51.4847	54.3783	83.8807
5.759	51.2922	54.2229	83.9511
5.76	51.042	54.3229	84.0602
5.761	51.2011	54.1231	84.0931
5.762	51.3523	53.9609	84.1779
5.763	51.5085	54.0238	84.0837
5.764	51.4853	54.1879	84.3735
5.765	51.5153	54.1698	84.2852
5.766	51.6651	54.195	84.5284
5.767	51.8805	54.2181	84.4503
5.768	51.9334	54.1091	84.3149
5.769	51.9081	53.887	84.292
5.77	52.0354	53.7852	84.3894
5.771	52.0369	53.7022	84.5673
5.772	52.0862	53.7948	84.7217
5.773	52.1554	53.6275	84.6175
5.774	52.0086	53.4753	84.4044
5.775	52.2349	53.533	84.3248
5.776	52.0756	53.3419	84.3389
5.777	52.201	53.3495	84.271
5.778	52.4092	53.6504	84.2489
5.779	52.3159	53.7075	84.4861
5.78	52.4366	53.7244	84.3713
5.781	52.1835	53.7407	84.194
5.782	52.2416	53.9114	84.0632
5.783	52.1727	53.929	84.2149
5.784	51.8933	53.7495	84.1426
5.785	51.9059	53.7768	84.1998
5.786	51.889	53.736	84.2861
5.787	51.7534	53.6948	84.4033
5.788	51.9579	53.9815	84.069
5.789	51.8846	53.9542	83.8988
5.79	51.9455	53.598	84.0499
5.791	51.7888	53.6662	83.9621
5.792	51.9814	53.8298	83.906
5.793	51.9044	53.8702	84.1724
5.794	51.6825	53.7704	84.3705
5.795	51.8169	53.6743	84.5088
5.796	51.7835	53.8973	84.4622
5.797	51.9571	53.7849	84.1565
5.798	51.7795	53.813	84.0929
5.799	51.676	53.6315	84.1455
5.8	51.5783	53.6698	84.372
5.801	51.4102	53.586	84.3588
5.802	51.4974	53.7547	84.3332
5.803	51.2874	53.6569	84.3688
5.804	51.1646	53.9546	84.4853
5.805	51.3736	53.8665	84.4718
5.806	51.3842	54.0573	84.6042
5.807	51.3614	54.2404	84.779
5.808	51.2426	54.3084	84.5162
5.809	51.3335	54.4151	84.5325
5.81	51.3006	54.3376	84.8096
5.811	51.1324	54.3021	84.8918
5.812	50.6745	54.2524	84.8552
5.813	50.5397	54.1108	84.9961
5.814	50.3429	54.2475	84.9779
5.815	50.2016	54.4335	84.9555
5.816	50.4334	54.1777	84.8963
5.817	50.5427	54.0924	84.9323
5.818	50.5316	54.4166	85.1543
5.819	50.2651	54.6271	85.292
5.82	50.215	54.7831	85.2249
5.821	50.154	55.0917	85.3412
5.822	49.9718	55.0306	85.455
5.823	49.9878	54.8239	85.3481
5.824	49.8977	54.9716	85.1684
5.825	50.2619	54.9118	85.0933
5.826	50.2313	54.7955	84.9396
5.827	50.1182	54.7746	84.8237
5.828	49.7988	54.8183	84.8622
5.829	49.8558	54.6716	84.9464
5.83	49.8178	54.7199	84.6358
5.831	50.0517	54.5541	84.7695
5.832	50.1144	54.424	84.8124
5.833	49.9051	54.2315	84.7918
5.834	50.0362	54.3082	84.8632
5.835	50.1267	54.2337	84.799
5.836	49.9727	54.2552	84.7097
5.837	50.0283	54.1285	84.7689
5.838	50.2579	53.8906	84.6809
5.839	50.1511	53.9505	84.5703
5.84	49.96	54.2509	84.4827
5.841	50.0001	54.1104	84.6436
5.842	50.0579	54.2522	84.7303
5.843	49.9382	54.4652	84.6245
5.844	49.6414	54.5595	84.5495
5.845	49.7746	54.7567	84.4178
5.846	49.8849	54.8871	84.5422
5.847	50.0171	54.801	84.4343
5.848	50.1428	54.8407	84.6304
5.849	50.21	54.9771	84.8356
5.85	49.936	55.2052	84.8512
5.851	50.1617	55.3067	84.8034
5.852	50.2399	55.5401	84.3601
5.853	50.6339	55.6437	84.4455
5.854	50.4428	55.6749	84.343
5.855	50.0791	55.7507	84.0964
5.856	50.1603	55.7151	83.9048
5.857	50.152	55.816	83.634
5.858	49.9324	55.7194	83.6189
5.859	49.8138	55.8101	83.8052
5.86	49.8422	55.7715	83.7184
5.861	50.0337	55.721	83.7499
5.862	49.7398	55.3535	84.1688
5.863	49.6221	55.243	84.2585
5.864	49.8013	55.3715	84.1683
5.865	49.5908	55.561	84.0606
5.866	49.7755	55.456	84.1235
5.867	49.7045	55.6362	84.3661
5.868	49.8162	55.6591	84.3058
5.869	49.8366	55.8096	84.2018
5.87	50.004	55.897	84.3735
5.871	50.3021	56.0717	84.5268
5.872	50.536	55.9902	84.4039
5.873	50.5692	55.9117	84.2078
5.874	50.3427	55.9205	84.1497
5.875	50.2369	56.0945	84.3476
5.876	50.2134	55.8477	84.4026
5.877	50.2253	55.9957	84.3655
5.878	50.1662	55.9688	84.4952
5.879	50.2043	56.0517	84.2074
5.88	50.0519	56.1737	83.9746
5.881	50.1086	56.2061	83.9645
5.882	50.0904	56.1794	83.8902
5.883	50.1509	56.1676	83.8912
5.884	50.1779	56.0576	83.9039
5.885	50.1194	56.0992	83.788
5.886	50.1938	56.0461	83.7749
5.887	50.3751	55.7294	83.6327
5.888	50.4306	55.6826	83.4705
5.889	50.4117	55.6408	83.3523
5.89	50.5017	55.675	83.2114
5.891	50.3545	55.6835	83.091
5.892	50.2591	55.6202	83.1535
5.893	50.2043	55.8981	83.3733
5.894	50.3313	56.0219	83.4693
5.895	50.2649	55.8871	83.3649
5.896	50.0764	55.7809	83.204
5.897	50.0727	55.6268	83.2659
5.898	49.9097	55.7733	83.1441
5.899	49.9753	55.7848	83.0377
5.9	50.0669	55.6794	83.1332
5.901	50.0746	55.4376	83.3339
5.902	50.2462	55.32	83.6123
5.903	50.5149	55.6504	83.535
5.904	50.4851	55.7821	83.7439
5.905	50.4764	55.5394	83.7191
5.906	50.2325	55.5903	83.4737
5.907	50.1102	55.603	83.4447
5.908	49.7742	55.5586	83.5476
5.909	49.9095	55.5604	83.4836
5.91	49.9822	55.1728	83.6513
5.911	50.2163	55.1865	83.394
5.912	49.9896	54.9869	83.5125
5.913	49.7796	54.9916	83.2976
5.914	49.8879	54.972	83.3979
5.915	50.0497	54.9156	83.3112
5.916	50.0137	55.0728	83.2817
5.917	50.3139	55.218	83.4578
5.918	50.4603	55.4405	83.3478
5.919	50.4289	55.4353	83.2807
5.92	50.4885	55.4928	83.5212
5.921	50.4805	55.3519	83.5508
5.922	50.5594	55.3581	83.6991
5.923	50.4796	55.1853	83.7073
5.924	50.4178	55.4015	83.714
5.925	50.304	55.2768	83.7861
5.926	50.3882	54.9298	83.7603
5.927	50.5514	54.8281	83.5594
5.928	50.5288	54.7913	83.411
5.929	50.5082	54.701	83.4083
5.93	50.641	54.552	83.5533
5.931	50.6256	54.7908	83.6659
5.932	50.5114	54.7671	83.5056
5.933	50.468	54.7021	83.4935
5.934	50.4243	54.6083	83.6404
5.935	50.4277	54.7419	83.4786
5.936	50.3034	54.725	83.7904
5.937	50.5157	54.743	83.8116
5.938	50.3206	54.7016	84.039
5.939	50.2404	54.8082	84.4706
5.94	50.2515	54.7428	84.5545
5.941	50.2707	54.6823	84.6325
5.942	50.0847	54.7799	84.4711
5.943	50.0333	54.6392	84.727
5.944	50.1807	54.6567	84.9023
5.945	50.3932	54.5553	85.1598
5.946	50.5594	54.5016	85.3599
5.947	50.5749	54.5586	85.3676
5.948	50.8492	54.5992	85.3602
5.949	50.7757	54.4721	85.132
5.95	50.8043	54.307	85.0653
5.951	50.8718	54.3994	85.124
5.952	51.0681	54.5474	84.9985
5.953	50.993	54.3531	84.8746
5.954	50.8022	54.3787	84.9622
5.955	50.7856	54.2341	84.8904
5.956	50.7716	54.3333	84.9668
5.957	50.654	54.2008	85.0454
5.958	50.4402	54.0934	85.0125
5.959	50.5825	54.3422	85.0425
5.96	50.5782	54.4367	85.0999
5.961	50.377	54.5096	85.1852
5.962	50.4102	54.3821	85.222
5.963	50.1622	54.3749	85.201
5.964	50.2997	54.4335	85.4437
5.965	50.3906	54.474	85.6038
5.966	50.5954	54.5122	85.4455
5.967	50.688	54.5189	85.4365
5.968	50.5955	54.4566	85.4535
5.969	50.5127	54.1458	85.3333
5.97	50.3262	54.3847	85.4786
5.971	50.1361	54.6265	85.7032
5.972	50.3518	54.6005	85.5033
5.973	49.8844	54.5159	85.5952
5.974	49.9092	54.4821	85.2888
5.975	49.9043	54.5334	85.2091
5.976	49.8293	54.3751	85.3293
5.977	49.7333	54.5246	84.9906
5.978	49.8864	54.7863	85.1057
5.979	49.7582	54.8717	84.9784
5.98	49.9066	55.1944	85.4138
5.981	49.9388	55.0994	85.0179
5.982	49.9519	54.8675	84.913
5.983	49.8374	54.7522	84.8952
5.984	49.862	54.8473	84.7071
5.985	50.0734	54.6592	84.6232
5.986	50.1537	54.5342	84.6047
5.987	50.1947	54.7711	84.7003
5.988	50.0783	54.6477	84.528
5.989	50.0491	54.5698	84.5238
5.99	50.0458	54.5683	84.4749
5.991	49.9185	54.3054	83.957
5.992	49.9101	54.3851	83.9627
5.993	49.9325	54.2375	83.9663
5.994	49.8712	54.3903	83.9374
5.995	50.1035	54.6827	83.8347
5.996	50.09	54.8864	83.6698
5.997	50.2635	54.6099	83.7378
5.998	50.192	54.8924	83.6097
5.999	50.0468	55.1844	83.6107
6	50.1231	55.1374	83.4181
6.001	50.0138	55.2741	83.5311
6.002	50.1429	55.3284	83.4189
6.003	50.1427	55.2169	83.4893
6.004	50.4461	54.8927	82.9958
6.005	50.4808	54.8081	82.9459
6.006	50.3033	54.9244	82.7634
6.007	50.2747	54.9158	83.0304
6.008	50.0095	55.0663	82.9174
6.009	50.1395	55.1624	83.0607
6.01	50.2381	55.1121	83.4847
6.011	50.0545	55.1138	83.7263
6.012	50.07	55.0192	83.5544
6.013	50.1078	54.8169	83.4895
6.014	49.93	54.7575	83.3912
6.015	49.7735	54.9319	83.469
6.016	50.0836	54.8747	83.4693
6.017	50.1014	55.0469	83.4175
6.018	50.3499	54.9028	83.3927
6.019	50.5119	54.9016	83.3241
6.02	50.6647	55.3525	83.2061
6.021	50.4503	55.2667	83.1568
6.022	50.454	55.1581	83.3024
6.023	50.6101	55.1199	83.3381
6.024	50.6732	54.9008	83.6244
6.025	50.7579	54.9693	83.7341
6.026	50.9336	55.2173	83.5706
6.027	50.9311	55.2517	83.5839
6.028	51.0445	55.2081	83.5374
6.029	50.9357	55.2545	83.7365
6.03	50.8244	55.15	83.8953
6.031	51.1577	55.2505	84.036
6.032	51.0354	55.3446	83.8767
6.033	51.0274	55.2351	83.9511
6.034	51.0418	55.1556	84.0438
6.035	51.1415	54.9997	84.0338
6.036	51.042	55.1909	83.9887
6.037	51.0622	55.2111	83.9245
6.038	50.9189	55.1604	84.0317
6.039	50.7963	55.2761	84.0696
6.04	50.9442	55.23	84.3112
6.041	51.008	55.0272	84.3392
6.042	50.77	54.9982	84.2773
6.043	50.8422	55.2213	84.3501
6.044	50.6869	55.3652	84.2773
6.045	50.8115	55.2832	84.3742
6.046	50.8976	55.296	84.3802
6.047	50.9402	55.167	84.4788
6.048	50.9644	55.063	84.5958
6.049	51.0272	55.0996	84.7079
6.05	50.6535	55.0657	84.6123
6.051	50.773	55.0393	84.3759
6.052	50.8615	54.889	84.0605
6.053	50.7921	54.9647	83.7398
6.054	50.8337	54.8085	83.8024
6.055	50.8273	54.5611	83.6779
6.056	51.0364	54.6557	83.5892
6.057	51.0952	54.7139	83.7888
6.058	51.1269	54.606	83.7545
6.059	51.2714	54.4434	83.8869
6.06	51.2426	54.2613	84.0649
6.061	51.4741	54.4408	83.9219
6.062	51.457	54.5647	83.6755
6.063	51.5243	54.716	83.5284
6.064	51.9355	54.6111	83.4154
6.065	51.941	54.6281	83.4365
6.066	51.7572	54.5111	83.5035
6.067	51.9597	54.5995	83.3234
6.068	51.87	54.4836	83.4512
6.069	51.7137	54.4555	83.8291
6.07	51.8519	54.4475	83.6204
6.071	51.7968	54.597	83.7218
6.072	51.8925	54.6741	83.7192
6.073	51.8211	54.6915	83.7803
6.074	51.9409	54.4549	83.8222
6.075	51.8851	54.5426	83.7401
6.076	52.0082	54.6703	83.7294
6.077	52.0066	54.901	83.78
6.078	51.9528	55.0198	83.6945
6.079	51.6979	55.1754	83.6641
6.08	51.9122	54.8375	83.6541
6.081	52.0042	54.9644	83.7847
6.082	52.0899	54.8353	83.7845
6.083	52.2577	55.0055	83.7544
6.084	52.687	54.9385	83.9665
6.085	52.7252	55.1289	84.2935
6.086	52.5112	55.1328	84.1456
6.087	52.4689	55.1384	84.359
6.088	52.4553	55.3156	84.3969
6.089	52.4681	55.3323	84.5625
6.09	52.3605	55.3046	84.6489
6.091	52.1947	55.1707	84.5841
6.092	52.1586	55.2909	84.5698
6.093	52.2658	55.495	84.4779
6.094	52.0379	55.8701	84.4998
6.095	52.0384	56.057	84.5096
6.096	52.165	56.002	84.5985
6.097	52.2375	56.0213	84.5447
6.098	52.1779	56.3207	84.6054
6.099	52.154	56.0898	84.4316
6.1	52.1775	55.9006	84.5033
6.101	52.178	55.7932	84.5397
6.102	52.0743	55.5716	84.6076
6.103	52.0026	55.5284	84.6095
6.104	51.9768	55.2662	84.6333
6.105	52.2156	55.0762	84.4875
6.106	52.5341	55.3671	84.4274
6.107	52.3911	55.3199	84.6771
6.108	52.8395	55.2947	84.6792
6.109	52.5711	55.4741	84.83
6.11	52.6326	55.1478	85.2557
6.111	52.7171	55.1557	85.3775
6.112	52.6158	55.1318	85.4026
6.113	52.4975	55.3315	85.4174
6.114	52.391	55.2067	85.4296
6.115	52.2491	54.9844	85.4302
6.116	52.362	54.8111	85.4481
6.117	52.073	55.1004	85.6258
6.118	52.0183	55.0907	85.81
6.119	52.2449	54.9463	85.795
6.12	52.3568	54.9843	85.8068
6.121	52.1283	55.0129	85.722
6.122	52.2264	55.0999	85.8151
6.123	52.135	54.9793	85.8204
6.124	51.9226	54.9496	85.8314
6.125	51.8516	55.0493	85.9625
6.126	51.861	54.948	85.634
6.127	51.9328	54.872	85.4791
6.128	51.8752	54.7375	85.3486
6.129	51.8579	54.6614	85.0766
6.13	51.6772	54.5126	85.3427
6.131	51.529	54.473	85.4588
6.132	51.5118	54.5368	85.4091
6.133	51.2428	54.5167	85.2921
6.134	51.249	54.3649	85.4372
6.135	51.2477	54.2016	85.4603
6.136	51.2745	54.2161	85.4387
6.137	51.352	54.271	85.3554
6.138	51.4952	54.2829	85.2371
6.139	51.5259	54.3066	85.3863
6.14	51.7305	54.1678	85.4568
6.141	51.7236	54.3818	85.4536
6.142	51.4225	54.4698	85.5461
6.143	51.3536	54.3509	85.6792
6.144	51.332	54.1867	85.707
6.145	51.4532	54.4264	85.9893
6.146	51.3661	54.6138	86.0293
6.147	51.3009	54.6133	86.0459
6.148	51.273	54.7477	86.0224
6.149	51.154	54.7512	85.9066
6.15	51.1731	54.5726	85.8277
6.151	51.3303	54.7641	85.5684
6.152	51.3882	54.8188	85.4255
6.153	51.1475	54.5792	85.4735
6.154	51.2914	54.5785	85.8322
6.155	51.3774	54.7824	85.7302
6.156	51.5351	54.8072	85.9481
6.157	51.5899	55.0068	85.7856
6.158	51.759	55.1764	85.6459
6.159	51.6488	55.1108	85.9315
6.16	51.8023	55.1055	85.7614
6.161	51.5415	55.0808	85.7155
6.162	51.6758	54.8786	85.8121
6.163	51.6757	55.0498	85.6851
6.164	51.8245	55.0094	86.005
6.165	51.6039	55.1032	86.1732
6.166	51.4021	55.0994	86.1082
6.167	51.2408	55.1633	86.5312
6.168	51.2915	55.314	86.3838
6.169	51.3465	55.3083	86.019
6.17	51.663	55.2561	86.3399
6.171	51.7394	55.3863	86.0062
6.172	51.305	55.3694	86.1692
6.173	51.389	55.1842	86.0475
6.174	51.4513	55.3802	86.074
6.175	51.6567	55.4975	86.316
6.176	51.6757	55.5431	86.4348
6.177	51.5243	55.4098	86.4346
6.178	51.7128	55.2993	86.4203
6.179	51.5213	55.1809	86.4869
6.18	51.4923	55.1558	86.1222
6.181	51.3208	55.2288	85.9107
6.182	51.5161	55.3901	85.978
6.183	51.2794	55.4187	85.9456
6.184	51.2967	55.3833	86.1106
6.185	51.3132	55.2972	86.2174
6.186	51.6301	55.1006	86.0771
6.187	51.8067	54.9697	86.27
6.188	51.9072	54.9488	86.5334
6.189	51.831	54.8824	86.5562
6.19	51.7045	54.7998	86.1373
6.191	51.6865	54.7696	86.175
6.192	51.87	54.8473	86.4085
6.193	51.7424	54.974	86.5432
6.194	51.6474	54.9072	86.581
6.195	51.7986	55.0006	86.6515
6.196	51.9025	55.0518	86.7988
6.197	51.943	54.9375	86.5498
6.198	51.9036	55.0309	86.4166
6.199	52.1433	55.321	86.3923
6.2	52.0201	55.3449	86.3933
6.201	52.1859	55.5204	86.4144
6.202	52.1408	55.3616	86.3889
6.203	52.104	55.4424	86.1433
6.204	51.9911	55.6323	86.2448
6.205	51.9253	55.6797	86.2115
6.206	51.8003	55.7583	85.9888
6.207	51.6922	55.8582	85.9741
6.208	51.6984	55.7135	86.0178
6.209	51.4072	55.9609	86.0274
6.21	51.6583	55.9388	85.9248
6.211	51.6503	56.0324	85.7248
6.212	51.456	56.2617	85.6898
6.213	51.4352	56.3371	85.531
6.214	51.6072	56.3513	85.7471
6.215	51.6108	56.5095	86.0268
6.216	51.5402	56.7621	85.9764
6.217	51.6198	56.8601	86.0772
6.218	51.7433	56.9091	86.0751
6.219	51.6396	56.9552	85.8055
6.22	51.8167	56.8882	85.8092
6.221	51.8441	56.8796	85.8599
6.222	51.9874	56.7992	85.8618
6.223	52.2633	56.6946	85.754
6.224	52.1637	56.7894	85.8375
6.225	52.1616	56.7415	86.0487
6.226	52.1	56.7468	85.9774
6.227	51.925	56.7677	85.9097
6.228	51.947	56.6154	85.9128
6.229	52.0975	56.6345	86.0989
6.23	52.2751	56.5096	86.0633
6.231	52.2739	56.4025	86.0708
6.232	52.1513	56.3193	86.0869
6.233	52.0725	56.7592	85.9607
6.234	52.1008	56.9587	85.987
6.235	51.9944	56.8241	86.0553
6.236	52.0408	56.8924	86.2557
6.237	51.9198	57.0461	86.2892
6.238	51.9204	56.964	86.3958
6.239	52.0297	57.0525	86.2561
6.24	52.2368	57.3549	86.2006
6.241	52.2122	57.2722	86.0797
6.242	52.0508	57.406	85.9309
6.243	51.9213	57.5346	86.1077
6.244	51.9113	57.2599	86.0899
6.245	51.7582	56.8195	86.0415
6.246	51.6246	56.9552	85.7356
6.247	51.5681	56.8965	85.6173
6.248	51.6701	56.9575	85.4761
6.249	51.7385	56.9534	85.5632
6.25	51.687	56.901	85.5574
6.251	51.6702	56.7496	85.3549
6.252	51.458	56.9136	85.5146
6.253	51.4037	56.9797	85.706
6.254	51.3021	57.0061	85.7192
6.255	51.2921	56.9218	85.8119
6.256	51.4254	56.987	85.6582
6.257	51.1753	57.0928	85.6306
6.258	51.1606	57.1015	85.5838
6.259	51.2281	56.877	85.7996
6.26	51.5126	57.0635	85.7127
6.261	51.4032	57.2787	85.8405
6.262	51.2844	57.3849	85.8766
6.263	50.9542	57.061	85.9162
6.264	51.0013	56.9757	85.9752
6.265	51.0203	57.0628	85.9903
6.266	51.3176	57.1213	85.713
6.267	51.5115	57.3773	85.8782
6.268	51.6591	57.3634	85.841
6.269	51.6629	57.2972	85.7925
6.27	51.4916	57.2454	85.6931
6.271	51.5152	57.3201	85.4779
6.272	51.5028	57.4128	85.5064
6.273	51.6037	57.5429	85.4521
6.274	51.454	57.585	85.548
6.275	51.391	57.5114	85.4096
6.276	51.0774	57.5085	85.4695
6.277	51.0109	57.4747	85.4519
6.278	50.7312	57.4278	85.2688
6.279	50.7316	57.5222	85.3039
6.28	50.9894	57.5922	85.2801
6.281	51.1883	58.0797	84.8678
6.282	51.2191	58.1966	84.8421
6.283	51.2184	57.9246	84.9102
6.284	51.3139	58.0541	84.779
6.285	51.2253	57.9496	84.8889
6.286	51.2687	58.1525	84.9167
6.287	51.3489	58.2418	84.6232
6.288	51.2923	58.1544	84.5421
6.289	51.2565	58.1293	84.5932
6.29	51.3414	58.0409	84.4814
6.291	51.2414	57.9639	84.3678
6.292	51.122	57.9215	84.4923
6.293	51.1753	57.7477	84.27
6.294	51.0958	57.928	84.1895
6.295	50.9402	57.8708	84.0433
6.296	50.8444	58.2017	84.1024
6.297	51.028	58.0778	84.0509
6.298	51.2266	57.7826	84.1625
6.299	51.2103	57.6516	84.0792
6.3	51.3055	57.7816	84.3486
6.301	51.2457	57.9735	84.2294
6.302	51.4508	57.8432	84.2929
6.303	51.4662	57.8447	84.2844
6.304	51.355	57.9395	84.543
6.305	51.2141	57.9033	84.7471
6.306	51.2714	58.0751	84.7582
6.307	51.2147	58.1529	84.6494
6.308	51.0862	57.8378	84.6836
6.309	50.8793	57.8076	84.5669
6.31	50.5668	58.0585	84.5623
6.311	50.7217	58.1193	84.7004
6.312	50.6928	58.3566	84.668
6.313	50.6757	58.3972	84.5894
6.314	50.7016	58.6266	84.5727
6.315	50.6247	58.9848	84.5901
6.316	50.6697	58.7723	84.6015
6.317	50.8343	58.8073	84.4006
6.318	50.8524	58.7989	84.2578
6.319	50.7556	58.5439	84.2084
6.32	50.5279	58.5067	84.1427
6.321	50.6442	58.4815	83.9713
6.322	50.7443	58.5728	84.1564
6.323	50.7018	58.5908	84.2898
6.324	51.0351	58.5109	84.0321
6.325	50.7706	58.6486	83.7192
6.326	50.7114	58.4805	83.7308
6.327	50.5729	58.5764	83.5284
6.328	50.6215	58.6999	83.2049
6.329	50.6964	58.5147	83.182
6.33	50.7819	58.366	83.4729
6.331	50.5074	58.32	83.5024
6.332	50.3939	58.3808	83.4779
6.333	50.0922	58.0373	83.5361
6.334	50.0218	58.1567	83.3996
6.335	50.1281	58.2791	83.5244
6.336	50.1692	58.3015	83.3709
6.337	50.121	58.1214	83.2856
6.338	50.177	58.1769	83.1713
6.339	50.1452	58.0319	83.2479
6.34	50.1471	58.1397	83.0746
6.341	50.0039	58.1637	83.0255
6.342	49.8126	58.5313	83.1078
6.343	49.6768	58.678	83.1923
6.344	49.8777	58.7306	83.0795
6.345	50.0025	58.669	83.1107
6.346	49.7835	58.7226	83.218
6.347	49.5568	58.5062	83.4088
6.348	49.6182	58.4736	83.3641
6.349	49.5682	58.7556	83.2546
6.35	49.4417	58.9369	83.1755
6.351	49.511	58.8859	83.1629
6.352	49.3457	58.9525	83.1239
6.353	49.3467	59.0867	82.8249
6.354	49.2858	58.9589	82.6716
6.355	49.3496	59.0665	82.693
6.356	49.3954	58.8332	82.4837
6.357	49.5048	58.7935	82.4153
6.358	49.3039	58.6223	82.2898
6.359	49.4117	58.593	82.2263
6.36	49.3019	58.421	82.0459
6.361	49.2885	58.5355	81.9721
6.362	49.2967	58.4364	81.8787
6.363	49.2318	58.7468	81.9214
6.364	49.3575	58.8707	81.9295
6.365	49.1139	58.9097	81.9263
6.366	49.1527	59.113	81.8959
6.367	49.1487	59.2563	82.0472
6.368	48.9756	59.4322	82.1402
6.369	48.7701	59.3955	82.2108
6.37	48.719	59.2858	82.0407
6.371	48.6253	59.3868	81.8523
6.372	48.5545	59.4422	81.7724
6.373	48.7928	59.4636	81.8676
6.374	48.5884	59.6537	81.6867
6.375	48.5463	59.5294	81.6952
6.376	48.6824	59.3976	81.5159
6.377	48.7496	59.409	81.5198
6.378	48.6408	59.3896	81.3369
6.379	48.7805	59.3211	81.344
6.38	48.7968	59.0768	81.2532
6.381	48.4963	58.988	81.0859
6.382	48.6561	58.9817	81.0911
6.383	48.7617	59.254	81.0602
6.384	48.8699	59.3345	81.0976
6.385	48.6367	59.3107	80.7129
6.386	48.6442	59.4406	80.6529
6.387	48.8238	59.151	80.5527
6.388	48.7296	58.959	80.7537
6.389	48.5895	59.0641	80.8554
6.39	48.819	58.9692	80.8438
6.391	49.0453	58.9133	80.927
6.392	49.1148	58.9258	80.7947
6.393	49.1276	58.7636	80.7525
6.394	49.3708	58.5767	80.4459
6.395	49.3528	58.3578	80.3184
6.396	49.3541	58.5067	80.5744
6.397	49.1513	58.1579	80.4966
6.398	48.9602	58.219	80.5579
6.399	48.9547	58.5651	80.4501
6.4	49.1484	58.5058	80.397
6.401	49.4626	58.5082	80.3338
6.402	49.5646	58.3946	80.4734
6.403	49.4707	58.1345	80.5902
6.404	49.434	58.069	80.4544
6.405	49.5449	57.9802	80.4502
6.406	49.3774	57.7517	80.539
6.407	49.3818	57.7205	80.375
6.408	49.054	57.7275	80.3575
6.409	49.0791	57.8868	80.4434
6.41	48.8892	57.9533	80.4713
6.411	48.9786	57.996	80.1903
6.412	48.9223	58.02	80.0796
6.413	48.4109	57.6688	80.2352
6.414	48.5164	57.5827	80.3268
6.415	48.7477	57.5087	80.0376
6.416	48.8655	57.4126	80.0502
6.417	48.8964	57.3383	80.1652
6.418	48.9092	57.307	80.0675
6.419	48.7632	57.4196	80.1297
6.42	49.0152	57.8275	80.1463
6.421	49.0094	57.6071	80.2147
6.422	49.0477	57.6097	80.0411
6.423	49.1912	57.9256	79.8121
6.424	49.4286	58.0216	79.7933
6.425	49.4007	57.9725	79.8653
6.426	49.4205	58.204	79.8741
6.427	49.4694	57.9784	79.6055
6.428	49.5986	57.8734	79.6556
6.429	49.9073	57.876	79.5376
6.43	49.9057	57.9202	79.6199
6.431	49.745	58.0618	79.551
6.432	49.6386	58.1343	79.597
6.433	50.0483	58.2191	79.4881
6.434	50.1761	58.2248	79.4699
6.435	50.4091	58.0921	79.3879
6.436	50.5612	57.8603	79.2898
6.437	50.4874	58.1401	79.3549
6.438	50.5596	58.1129	79.3759
6.439	50.6959	58.1642	79.5415
6.44	50.7404	58.2138	79.5276
6.441	50.7563	58.1999	79.3635
6.442	50.784	58.0579	79.2589
6.443	50.7626	58.1862	79.1944
6.444	50.8746	58.615	79.1708
6.445	50.7615	58.6745	79.358
6.446	50.8874	58.5468	79.4918
6.447	51.1452	58.5437	79.4615
6.448	51.0341	58.8121	79.5352
6.449	51.123	59.0585	79.8323
6.45	51.2347	58.8399	79.9356
6.451	51.2225	58.7331	80.0623
6.452	51.3146	58.6509	79.9503
6.453	51.5836	58.5686	80.0833
6.454	51.4586	58.3803	80.3277
6.455	51.2883	58.3674	80.2857
6.456	51.4389	58.4137	80.2963
6.457	51.4868	58.5249	80.3058
6.458	51.5811	58.6061	80.0622
6.459	51.7912	58.8146	80.0091
6.46	51.7628	59.029	80.2371
6.461	51.9004	59.3544	80.154
6.462	51.8909	59.2546	79.9773
6.463	51.8359	59.4113	79.8809
6.464	51.961	59.2681	79.8053
6.465	51.962	59.305	79.7337
6.466	52.0863	59.3651	79.797
6.467	52.0932	59.3225	79.7297
6.468	52.0974	59.4681	79.9423
6.469	52.1331	59.6864	79.865
6.47	52.0744	59.6667	79.7833
6.471	51.7125	59.622	79.9514
6.472	51.6729	59.5587	80.1748
6.473	51.8374	59.3337	80.0145
6.474	51.7122	59.4007	80.286
6.475	51.6498	59.4162	80.6109
6.476	51.7841	59.5686	80.5667
6.477	51.7917	59.5285	80.2117
6.478	51.9805	59.3628	80.1162
6.479	51.8734	59.5907	80.2911
6.48	51.9145	59.6011	80.7469
6.481	51.8154	59.465	80.5073
6.482	51.8888	59.5959	80.6498
6.483	51.7279	59.4838	80.6093
6.484	51.5242	59.5496	80.6758
6.485	51.7468	59.6761	80.6492
6.486	51.7938	59.5799	80.4877
6.487	51.4602	59.5949	80.3525
6.488	51.5325	59.5599	79.965
6.489	51.5297	59.7731	80.0244
6.49	51.828	59.7144	79.9318
6.491	51.875	59.9322	79.979
6.492	51.8624	60.0608	79.9425
6.493	51.7787	60.2181	79.8797
6.494	51.8234	60.4067	79.5422
6.495	51.5919	60.5573	79.7008
6.496	51.6368	60.6645	79.6433
6.497	51.56	60.7174	79.4756
6.498	51.4803	60.5142	79.6331
6.499	51.6092	60.4863	79.6579
6.5	51.3888	60.341	79.5748
6.501	51.6166	60.1366	79.6214
6.502	51.8388	59.9568	79.6925
6.503	51.8169	60.0131	79.7581
6.504	51.587	60.107	79.7118
6.505	51.6043	60.4114	80.1123
6.506	51.5312	60.1466	80.132
6.507	51.4574	59.9995	80.2224
6.508	51.3282	59.8406	80.1294
6.509	51.2424	59.8872	80.1477
6.51	51.0841	59.9134	80.16
6.511	50.8738	59.6997	80.0493
6.512	50.7587	59.6415	80.1526
6.513	50.8107	59.6708	80.1963
6.514	50.7546	59.6442	80.3937
6.515	50.8325	59.657	80.468
6.516	50.8913	59.7747	80.4755
6.517	50.9062	59.6295	80.4417
6.518	50.9171	59.7403	80.2523
6.519	50.7896	59.8642	80.4956
6.52	50.7711	59.8486	80.3071
6.521	50.6353	59.9012	80.1389
6.522	50.4398	59.9675	80.1796
6.523	50.111	59.7152	79.9816
6.524	49.9762	59.7289	79.8123
6.525	49.6906	59.9299	79.7641
6.526	49.3668	59.8245	79.8599
6.527	49.7269	59.5804	80.1466
6.528	49.8554	59.667	80.264
6.529	50.1793	59.5045	80.1542
6.53	50.157	59.4132	79.9175
6.531	50.2864	59.4225	80.0054
6.532	50.3625	59.533	80.2407
6.533	50.2162	59.438	80.2375
6.534	50.3256	59.5401	80.1259
6.535	50.5062	59.4093	80.0232
6.536	50.531	59.1255	79.9138
6.537	50.5534	59.1387	80.0342
6.538	50.4444	59.3287	80.1736
6.539	50.2927	59.4992	80.2618
6.54	50.3791	59.7958	80.3376
6.541	50.2525	59.7331	80.3013
6.542	50.3983	59.7684	80.3161
6.543	50.2344	59.7156	80.2748
6.544	50.3261	59.6054	80.292
6.545	49.9514	59.5819	80.2567
6.546	49.979	59.6285	80.3929
6.547	49.8619	59.7007	80.2989
6.548	49.9436	59.4648	80.0736
6.549	50.3379	59.531	79.8913
6.55	50.178	59.6029	79.9611
6.551	50.2388	59.4681	79.977
6.552	50.1793	59.4705	79.9809
6.553	50.2126	59.3264	80.0524
6.554	50.151	59.3041	80.1181
6.555	50.0688	59.2719	80.4544
6.556	50.02	59.4046	80.4115
6.557	50.1912	59.6007	80.3312
6.558	50.044	59.7134	80.4014
6.559	49.9946	59.6015	80.6726
6.56	49.7667	59.6406	80.5636
6.561	49.9934	59.6805	80.5638
6.562	50.117	59.5894	80.4292
6.563	50.0419	59.5128	80.498
6.564	50.0131	59.5666	80.4454
6.565	49.8504	59.7638	80.5228
6.566	49.9993	59.8652	80.5432
6.567	50.0882	59.9577	80.6013
6.568	50.2362	59.7728	80.7723
6.569	50.2043	59.8438	80.9551
6.57	49.9331	59.6105	80.9172
6.571	49.8034	59.9117	80.9829
6.572	49.5363	59.8749	81.2779
6.573	49.6807	59.7826	81.6003
6.574	49.9641	59.8287	81.4317
6.575	50.2935	59.6473	81.3885
6.576	50.5843	59.6006	81.3693
6.577	50.4039	59.3169	81.4591
6.578	50.1313	59.3942	81.0833
6.579	50.1839	59.2277	81.2849
6.58	50.282	59.2554	81.4904
6.581	50.3249	59.2911	81.1075
6.582	50.2924	59.5124	81.2215
6.583	50.0318	59.2848	80.9349
6.584	49.9387	59.055	80.6903
6.585	49.7458	58.893	80.7605
6.586	49.8346	58.6434	80.7385
6.587	49.6494	58.712	80.6336
6.588	49.8544	58.4825	80.6854
6.589	50.0675	58.5005	80.2618
6.59	50.2439	58.3553	80.1667
6.591	50.2094	58.3199	80.176
6.592	50.3904	58.3295	80.3145
6.593	50.5348	58.3299	80.3972
6.594	50.4629	58.1857	80.7383
6.595	50.6914	58.029	80.8272
6.596	50.4383	58.0393	81.0041
6.597	50.6437	58.1522	80.7251
6.598	50.6537	58.1732	80.8359
6.599	50.5221	58.2732	80.8606
6.6	50.3708	58.1723	80.907
6.601	50.2485	58.4371	80.9984
6.602	50.1375	58.5892	81.0611
6.603	50.0517	58.5539	80.9906
6.604	50.1475	58.4931	81.0574
6.605	50.372	58.775	80.8405
6.606	50.4297	58.7464	80.9341
6.607	50.4064	58.8298	81.1
6.608	50.6351	58.858	81.3034
6.609	50.8081	58.5918	81.2474
6.61	50.8677	58.5939	81.466
6.611	50.738	58.5133	81.4381
6.612	50.559	58.4908	81.3247
6.613	50.1853	58.5695	81.2532
6.614	50.2937	58.7114	81.4756
6.615	50.4684	58.6726	81.4698
6.616	50.4199	58.5094	81.4152
6.617	50.2609	58.6794	81.4523
6.618	50.1287	58.6805	81.5174
6.619	50.2424	58.8953	81.4131
6.62	50.3532	58.6175	81.3343
6.621	50.3371	58.7232	81.2693
6.622	50.191	58.888	81.0573
6.623	50.1426	58.8308	80.7299
6.624	50.0496	58.6877	81.0206
6.625	49.893	58.7517	81.1408
6.626	49.9199	59.0337	81.2661
6.627	49.8624	59.2105	81.6346
6.628	49.8992	58.9746	81.7511
6.629	50.0982	58.987	81.7038
6.63	50.1049	58.8613	81.7037
6.631	50.1237	58.751	81.7437
6.632	50.0559	58.9159	81.9012
6.633	50.223	58.938	81.8571
6.634	50.2394	58.8193	82.0161
6.635	50.0249	58.8365	82.1438
6.636	50.2424	59.0256	82.1022
6.637	50.3162	58.8789	82.2602
6.638	50.342	58.9007	82.0908
6.639	50.3715	58.9928	81.8692
6.64	50.3757	58.9944	81.7062
6.641	50.4662	58.9966	81.6448
6.642	50.468	59.3326	81.6601
6.643	50.488	59.3383	81.7104
6.644	50.5371	59.3288	81.7183
6.645	50.6883	59.4025	81.6903
6.646	50.3319	59.5639	81.8072
6.647	50.3462	59.5024	81.9262
6.648	50.4338	59.5429	81.8687
6.649	50.4543	59.6822	81.8575
6.65	50.5144	59.5334	81.8595
6.651	50.3621	59.523	81.8852
6.652	50.2948	59.173	81.9844
6.653	50.3055	59.1807	81.9766
6.654	50.0952	59.0979	81.9875
6.655	50.036	59.2368	81.9382
6.656	50.1104	59.2776	81.7657
6.657	50.1208	59.279	81.8435
6.658	50.0416	59.2538	81.6603
6.659	49.8521	59.0123	81.7157
6.66	49.8003	58.9871	81.7461
6.661	49.7607	58.9824	82.1059
6.662	49.6957	58.6128	81.9447
6.663	49.8696	58.6664	81.971
6.664	49.9956	59.1333	82.2384
6.665	49.7191	58.8992	82.2928
6.666	49.5658	58.9747	82.4702
6.667	49.7174	58.7662	82.5161
6.668	49.7782	58.9056	82.5221
6.669	49.806	58.7099	82.4621
6.67	49.6163	58.7589	82.6978
6.671	49.8039	58.6761	82.8379
6.672	49.6669	58.6309	82.9632
6.673	49.6624	58.5711	82.9732
6.674	49.4663	58.3816	82.763
6.675	49.2503	58.5891	82.4436
6.676	49.1862	58.5707	82.5808
6.677	48.9254	58.7032	82.6074
6.678	48.5975	58.901	82.5619
6.679	48.4248	58.9214	82.4481
6.68	48.6461	58.7298	82.4064
6.681	48.8067	59.0005	82.3306
6.682	48.6793	59.0518	82.3658
6.683	48.9002	59.3498	82.2888
6.684	49.0811	59.3291	82.5156
6.685	49.0132	59.5609	82.2926
6.686	49.214	59.5068	82.2424
6.687	49.5335	59.6097	82.1999
6.688	49.4372	59.4817	82.3114
6.689	49.1784	59.3895	82.3194
6.69	49.2614	59.2805	82.3513
6.691	49.3131	59.5031	82.3955
6.692	49.195	59.5026	82.2639
6.693	49.1671	59.6486	82.1266
6.694	49.4433	59.7444	82.2271
6.695	49.3905	59.7577	82.4134
6.696	49.255	59.6964	82.3798
6.697	48.9727	59.6106	82.2881
6.698	49.0198	59.7032	81.9848
6.699	48.8585	59.9611	82.0271
6.7	48.8813	60.0753	81.6922
6.701	48.8368	60.1659	81.7847
6.702	48.7883	60.0737	82.0482
6.703	48.8863	60.0521	81.7184
6.704	48.8758	60.3646	81.867
6.705	49.1942	60.507	81.9922
6.706	49.3793	60.6847	81.8243
6.707	49.1967	60.7546	81.9772
6.708	49.1478	60.9462	82.1139
6.709	49.1966	61.2091	82.0953
6.71	49.139	61.091	82.0006
6.711	49.109	61.0646	81.7459
6.712	49.0107	61.2135	81.7293
6.713	49.2356	61.4028	81.9331
6.714	48.9093	61.3371	81.9381
6.715	48.7876	61.413	82.212
6.716	48.639	61.389	82.2687
6.717	48.5779	61.754	82.292
6.718	49.0367	61.6267	82.1201
6.719	48.9348	61.347	82.0747
6.72	49.2432	61.3623	82.0393
6.721	48.9085	61.3928	82.0908
6.722	48.8552	61.2591	82.0439
6.723	48.9224	61.2135	82.1096
6.724	48.6358	61.2422	82.0658
6.725	48.5648	61.2514	82.0125
6.726	48.5807	61.2714	82.1231
6.727	48.5395	61.2378	82.1307
6.728	48.5453	61.1857	81.8397
6.729	48.7146	60.8128	81.8404
6.73	48.7462	60.8214	81.6254
6.731	48.9799	60.7625	81.8874
6.732	49.0097	60.8477	81.9535
6.733	48.7046	60.9937	82.0936
6.734	48.6199	61.0917	81.8771
6.735	48.5003	61.1898	81.9624
6.736	48.4093	61.4621	82.0816
6.737	48.593	61.405	82.0872
6.738	48.5299	61.1962	82.0109
6.739	48.6911	61.1102	81.9101
6.74	48.8541	60.9548	81.4483
6.741	48.8023	60.8888	81.4819
6.742	48.63	61.108	81.4585
6.743	48.8136	61.0983	81.492
6.744	48.9437	61.3888	81.5534
6.745	49.1131	61.482	81.5023
6.746	49.0781	61.0386	81.4186
6.747	49.1883	60.986	81.2852
6.748	49.5068	60.9774	81.2543
6.749	49.3658	60.8416	81.0867
6.75	49.424	60.9177	81.24
6.751	49.493	60.9625	81.1566
6.752	49.6222	60.6888	81.1972
6.753	49.7035	60.7518	81.4027
6.754	49.5183	60.416	81.0036
6.755	49.4377	60.7416	80.6847
6.756	49.5607	60.7343	80.9446
6.757	49.7206	60.7456	81.1721
6.758	49.7997	60.9689	81.125
6.759	49.8235	60.9323	81.0138
6.76	49.7201	61.0216	80.8675
6.761	49.4341	60.9535	80.9616
6.762	49.2515	61.0129	80.9114
6.763	49.006	61.09	80.7105
6.764	48.9261	61.0924	80.5425
6.765	49.0436	61.0427	80.4609
6.766	49.111	61.17	79.9438
6.767	48.9832	61.1221	79.8079
6.768	49.0956	61.3344	79.5924
6.769	49.2021	61.1375	79.5584
6.77	48.9507	61.2437	79.7048
6.771	48.9102	61.4173	79.8174
6.772	48.9159	61.431	79.7136
6.773	48.7416	61.4656	79.6136
6.774	48.9038	61.3864	79.5574
6.775	49.2179	61.6831	79.3167
6.776	49.0322	61.6805	79.1779
6.777	49.1437	61.74	79.3916
6.778	49.2094	61.4661	79.8261
6.779	49.119	61.4016	79.9062
6.78	49.041	61.4029	80.0696
6.781	48.754	61.5062	80.1145
6.782	48.7474	61.5349	80.0204
6.783	48.7465	61.6658	79.9302
6.784	48.6855	61.544	79.6711
6.785	48.5667	61.5489	79.414
6.786	48.5442	61.427	79.5769
6.787	48.6337	61.5835	79.7626
6.788	48.6852	61.5074	79.7856
6.789	48.6251	61.6119	79.8189
6.79	48.6856	61.2221	79.7407
6.791	48.6695	61.3618	79.7712
6.792	48.5605	61.2172	79.8185
6.793	48.6897	61.3607	79.6481
6.794	48.7583	61.3439	79.5083
6.795	48.9267	61.4466	79.6151
6.796	48.868	61.5306	79.7255
6.797	49.0171	61.624	79.7292
6.798	49.0486	61.325	79.6126
6.799	48.9918	61.1782	79.4221
6.8	48.8021	60.962	79.5469
6.801	48.7017	60.9953	79.4669
6.802	48.7383	60.9576	79.7014
6.803	48.7122	60.6602	79.4906
6.804	48.8994	60.5121	79.7145
6.805	48.8182	60.6307	79.7248
6.806	48.8746	60.649	79.649
6.807	48.9638	60.6424	79.6743
6.808	48.8419	60.5322	79.3642
6.809	48.5059	60.6795	79.4755
6.81	48.3555	60.5997	79.4645
6.811	48.5101	60.5281	79.4719
6.812	48.9024	60.4743	79.5238
6.813	49.1594	60.4231	79.32
6.814	49.0368	60.4782	79.3745
6.815	49.1671	60.1513	79.4748
6.816	49.266	60.0651	79.4316
6.817	49.2565	59.9907	79.502
6.818	49.6133	59.8333	79.2365
6.819	49.4514	59.8771	79.4597
6.82	49.527	60.139	79.4323
6.821	49.4895	60.1283	79.5315
6.822	49.3645	60.0289	79.4736
6.823	49.4862	59.7552	79.4302
6.824	49.5508	59.99	79.2667
6.825	49.8392	59.8887	79.114
6.826	49.8008	59.8574	79.05
6.827	49.9613	59.8594	79.1463
6.828	49.8267	59.8151	79.2029
6.829	49.958	59.8822	79.1213
6.83	50.1028	60.2384	79.0022
6.831	50.0062	60.1549	78.9634
6.832	50.1265	60.009	78.9586
6.833	49.8126	59.9334	79.0553
6.834	49.7846	60.0524	79.1946
6.835	49.69	59.9792	79.2674
6.836	49.8719	59.8751	79.1424
6.837	49.6639	59.8569	79.2161
6.838	49.8335	59.5801	79.4525
6.839	49.8672	59.5008	79.293
6.84	49.767	59.7934	79.4071
6.841	49.7464	59.9858	79.3164
6.842	49.7291	59.8112	79.1038
6.843	49.9033	59.8167	79.1807
6.844	49.7058	59.8292	79.3416
6.845	50.0638	59.8666	79.4123
6.846	50.0973	60.3072	79.4331
6.847	50.1373	60.53	79.3517
6.848	50.0535	60.6345	78.9982
6.849	50.1629	60.6776	79.1878
6.85	50.1124	60.3845	79.2562
6.851	50.032	60.5181	79.3713
6.852	50.0941	60.594	79.4078
6.853	50.2966	60.5749	79.1976
6.854	50.4063	60.7345	79.4164
6.855	50.2674	60.8087	79.5796
6.856	50.2206	60.7214	79.2962
6.857	50.4054	60.6893	79.2249
6.858	50.2484	60.5473	79.1857
6.859	49.967	60.3547	79.3845
6.86	49.7629	60.2124	79.5601
6.861	50.0266	60.2019	79.5095
6.862	49.7231	60.0284	79.4531
6.863	49.6512	59.9093	79.4881
6.864	49.7318	60.0089	79.2295
6.865	49.8911	59.8209	78.9967
6.866	49.6726	59.5734	79.0039
6.867	49.4953	59.4799	79.2498
6.868	49.3396	59.4233	79.407
6.869	49.2781	59.6867	79.5581
6.87	49.5214	59.5036	79.6924
6.871	49.5599	59.5225	79.6929
6.872	49.4651	59.5696	79.7474
6.873	49.3543	59.6396	79.7161
6.874	49.3876	59.4829	80.0366
6.875	49.2349	59.3668	79.9451
6.876	49.3046	59.379	80.0135
6.877	49.3068	59.19	79.8955
6.878	49.2372	59.2012	80.0222
6.879	49.1145	59.3581	79.8057
6.88	48.9982	59.4598	79.7915
6.881	48.7098	59.4305	79.6305
6.882	48.7085	59.562	79.6033
6.883	48.4736	59.765	79.5655
6.884	48.5199	59.801	79.6512
6.885	48.5298	59.9808	79.6906
6.886	48.413	60.0762	79.7928
6.887	48.2822	60.0242	79.8548
6.888	48.2052	59.9264	79.841
6.889	48.4044	60.005	79.6899
6.89	48.2208	60.2355	79.7796
6.891	48.1898	60.1788	79.7695
6.892	48.1191	60.0937	79.9787
6.893	48.2705	60.1576	79.9165
6.894	48.1785	60.2667	80.0452
6.895	48.104	60.3484	80.2126
6.896	48.3292	60.2856	80.245
6.897	48.4945	60.3384	80.0571
6.898	48.5416	60.4151	80.2311
6.899	48.6646	60.3719	80.4554
6.9	48.5197	60.4246	80.2967
6.901	48.4449	60.4138	80.2296
6.902	48.798	60.5658	80.2873
6.903	48.8416	60.6279	80.2776
6.904	49.0069	60.4346	80.4928
6.905	48.8701	60.3548	80.3535
6.906	48.7637	60.3481	80.4563
6.907	49.0362	60.1912	80.4789
6.908	49.0406	59.8217	80.4726
6.909	48.9183	59.7271	80.2244
6.91	48.8703	59.6296	80.0836
6.911	48.9113	59.7625	79.8185
6.912	49.0082	59.7296	79.606
6.913	49.2343	59.5987	79.6209
6.914	49.4441	59.5111	79.6045
6.915	49.7393	59.5044	79.6045
6.916	49.8554	59.5473	79.5893
6.917	49.8786	59.6286	79.7585
6.918	49.6302	59.6459	79.9316
6.919	49.5728	59.6296	79.8123
6.92	49.6868	59.596	79.7528
6.921	49.7533	59.6922	79.7844
6.922	49.9003	59.835	79.8899
6.923	49.6904	59.9161	79.697
6.924	49.6158	59.8798	79.7237
6.925	49.7715	59.8867	79.6526
6.926	49.8785	59.6699	79.7578
6.927	50.1378	59.6036	80.1698
6.928	50.1661	59.4713	80.1542
6.929	50.2734	59.5602	80.4816
6.93	50.0273	59.663	80.3739
6.931	49.9031	59.5204	80.4939
6.932	50.0379	59.4692	80.4698
6.933	50.0306	59.7354	80.6036
6.934	50.0174	59.5405	80.609
6.935	49.9791	59.6345	80.797
6.936	50.1077	59.8701	80.717
6.937	50.2104	59.9083	80.8844
6.938	50.4803	60.0771	80.9029
6.939	50.4813	59.9094	80.6598
6.94	50.1817	59.7253	80.507
6.941	50.1125	59.8473	80.4009
6.942	50.1069	60.0656	80.2462
6.943	50.29	59.9855	80.2857
6.944	50.1653	59.6743	80.1588
6.945	50.3659	59.6837	80.156
6.946	50.3927	59.7482	80.0992
6.947	50.5791	59.8677	80.2324
6.948	50.2602	59.7099	80.3038
6.949	50.2796	59.7912	80.4593
6.95	50.2871	59.9025	80.287
6.951	50.1673	59.7562	80.3534
6.952	50.1675	59.7514	80.2555
6.953	50.1083	59.9552	80.272
6.954	50.1088	59.918	80.1296
6.955	50.2068	60.0685	80.2689
6.956	50.0966	60.1892	80.2217
6.957	50.3053	59.9953	80.4552
6.958	50.2677	60.0885	80.4067
6.959	50.4935	60.132	80.6596
6.96	50.6714	60.2577	80.4628
6.961	50.5442	60.4901	80.3685
6.962	50.5662	60.4347	80.303
6.963	50.3558	60.4078	80.3558
6.964	50.7474	60.4387	80.4889
6.965	50.7078	60.647	80.3866
6.966	50.7868	60.727	80.2381
6.967	50.5769	60.7381	80.2538
6.968	50.8716	60.8534	80.3786
6.969	50.9426	60.974	80.1856
6.97	50.8007	60.8073	80.3376
6.971	50.9019	60.9026	80.3478
6.972	51.0356	61.0049	80.5028
6.973	51.0731	60.7733	80.4681
6.974	50.9441	60.5668	80.2026
6.975	50.9457	60.7244	80.1222
6.976	50.871	60.233	80.1754
6.977	50.7186	60.2803	80.187
6.978	50.4662	60.2621	79.8318
6.979	50.3473	60.4545	79.7219
6.98	50.2812	60.6267	79.6594
6.981	50.1826	60.7803	79.8275
6.982	50.0559	60.8324	79.7058
6.983	50.3014	60.8625	79.7543
6.984	50.2989	61.035	79.6498
6.985	50.115	60.956	79.7699
6.986	50.086	60.7839	79.8924
6.987	50.3397	60.5686	79.8395
6.988	50.0627	60.3645	79.7889
6.989	50.0854	60.5467	79.7655
6.99	50.2552	60.4729	79.6075
6.991	50.4068	60.3377	79.5584
6.992	50.2126	60.6481	79.5295
6.993	50.3436	60.4846	79.1496
6.994	49.9636	60.4257	79.0335
6.995	50.0226	60.2744	79.1311
6.996	50.0112	60.2064	79.0008
[truncated: 3,004 more rows]

## Sheet: Fig. 2g
	Figure 2g
		po domain-QD contact area (Å^2)
		run 1	run 2	run 3	run 4	run 5	run 6	run 7	run 8	run 9	run 10	run 11	run 12	run 13
	QD600-5 nt A*	41234.5	123525	179550	100402	61242.8	112869	75824.3	271796	146912	149295	119780	97586.4	172548
	QD600-10 nt A*	67000.4	90756.3	34475.3	52319.1	68283.9	50459.1	104069	83478.5	116061	223235	49490.2	58178	71901.2
	QD600-30 nt A*	42452.4	5591.23	20762.4	28603.7	28302.5	14544.3	16216.8	16252.9	30496.3	13661.5	6442.4	15203.1	35256.2

## Sheet: Fig. 3b
Figure 3b

## Sheet: Fig. 3c
Figure 3c

## Sheet: Fig. 4d
Figure 4d
			UV light excitation						blue light excitation

## Sheet: Fig. 4i
Figure 4i

[truncated: 25 more sheets: Fig. 5b, Fig. 5d, Fig. 5f, Fig. 5g, Fig. 6b, Fig. 6i, Supplementary Fig. 1c, Supplementary Fig. 1d, Supplementary Fig. 2, Supplementary Fig. 4 , Supplementary Fig. 9a, Supplementary Fig. 9b, Supplementary Fig. 10c, Supplementary Fig. 10d, Supplementary Fig. 12, Supplementary Fig. 13, Supplementary Fig. 16, Supplementary Fig. 17, Supplementary Fig. 24, Supplementary Fig. 32 …]
